# Supplementary material for: Multi-level analysis of the gut–brain axis shows autism spectrum disorder-associated molecular and microbial profiles
Source: Nat Neurosci. 2023 Jun 26;26(7):1208–17. doi: 10.1038/s41593-023-01361-0 (PMC10322709; doi:10.1038/s41593-023-01361-0)
Supplement: Supplementary file 3 — Table S4: Table of statistics for 16S differentials, including mean log fold change, standard deviation log fold change, 90% credible intervals and taxonomy for each microbe. Table S5: Table of statistics for SMS differentials, including mean log fold change, standard deviation log fold change, 90% credible intervals and taxonomy for each microbe. Table S6: Table of statistics for RNA-seq differentials, including mean log fold change, standard deviation log fold change and 90% credible intervals for each transcript. Table S7: Table of statistics for viral differentials, including mean log fold change, standard deviation log fold change and 90% credible intervals for each virus. Table S8: PERMANOVA breakdown of sibling-matched cohorts looking at the confounding variation due to age, sex and household. Table S9: Microbial log fold changes due to cytokine differences, including mean log fold change for each cytokine. Table S10: Microbe virus co-occurrences estimated by MMvec, where entries represent the centered log probability of a microbe and a virus both present for a given sample. The first two columns yield the t-statistic and a P value measuring the difference between case and control dietary preferences. Table S11: A list of genes and their associated KEGG pathways that were determined to be statistically abundant in ASD-associated microbial genomes using a one-sided binomial test corrected for multiple comparisons. Table S12: A list of genes and their associated KEGG pathways that were determined to be statistically expressed in humans using a one-sided binomial test corrected for multiple comparisons. Table S13: A list of microbial pathways that were both statistically abundant in ASD-associated microbial genomes and present in GBMs. Table S14: A list of paired microbe and human pathways in addition to the number of overlapping metabolites. Table S15: Microbe diet co-occurrences estimated by MMvec, where entries represent the centered log probability of a micr [file 41593_2023_1361_MOESM3_ESM.xlsx]

## Sheet: Table_S4
features	mean	std	0.05	0.5	0.95	tstat	pvalue	kingdom	phylum	class	order	family	genus	species
AAVN02000007	1.98888	1.39766	-0.178286	2.05669	4.27707	7.79206	5.77178e-14	Bacteria	Actinobacteriota	Coriobacteriia	Coriobacteriales	Coriobacteriaceae	Collinsella	Collinsella aerofaciens_F
AB004744	0.0111695	0.808698	-1.31321	0.0351469	1.26467	-35.4442	2.45126e-125	Bacteria	Proteobacteria	Gammaproteobacteria	Enterobacterales	Enterobacteriaceae	Enterobacter_B	Enterobacter_B asburiae
AB037875	0.209971	0.67008	-0.849329	0.205637	1.33838	-36.8427	1.77487e-130	Bacteria	Firmicutes_A	Clostridia_A	Peptostreptococcales	Anaerovoracaceae	Mogibacterium	Mogibacterium timidum
AB100804	3.62499	1.40174	1.21473	3.65557	5.75754	31.1134	9.57751e-109	Bacteria	Firmicutes_D	Bacilli	Lactobacillales	Streptococcaceae	Lactococcus_A	Lactococcus_A lactis
AB116294	0.471525	0.378604	-0.15773	0.472682	1.10978	-51.3902	4.93935e-178	Bacteria	Actinobacteriota	Actinomycetia	Actinomycetales	Bifidobacteriaceae	Bifidobacterium	Bifidobacterium catenulatum
AB116313	0.615472	0.339878	0.128715	0.555767	1.23642	-48.7751	3.18963e-170	Bacteria	Actinobacteriota	Actinomycetia	Actinomycetales	Bifidobacteriaceae	Bifidobacterium	Bifidobacterium longum
AB214328	-0.184808	0.14409	-0.409976	-0.18504	0.032044	-226.131	0	Bacteria	Bacteroidota	Bacteroidia	Bacteroidales	Bacteroidaceae	Bacteroides_E	Bacteroides_E intestinalis
AB222699	0.412117	0.794266	-0.8451	0.407323	1.72171	-25.9922	7.28319e-88	Bacteria	Bacteroidota	Bacteroidia	Bacteroidales	Bacteroidaceae	Bacteroides_E	Bacteroides_E finegoldii
AB233029	-0.0106962	0.194478	-0.357166	-0.00599441	0.301138	-149.636	0	Bacteria	Firmicutes_A	Clostridia_A	Lachnospirales	Lachnospiraceae	Schaedlerella	Mediterraneibacter glycyrrhizinilyticus
AB238928	-0.00442192	0.577737	-0.966682	-0.0451831	0.916248	-50.1534	2.24212e-174	Bacteria	Bacteroidota	Bacteroidia	Bacteroidales	Tannerellaceae	Parabacteroides_B	Parabacteroides_B merdae
AB242142	0.0999366	0.24855	-0.29759	0.0815331	0.527385	-108.181	9.37449e-298	Bacteria	Bacteroidota	Bacteroidia	Bacteroidales	Bacteroidaceae	Phocaeicola	Phocaeicola dorei
AB253726	-0.778936	1.3176	-2.80532	-0.76605	1.36857	-33.7475	5.86579e-119	Bacteria	Bacteroidota	Bacteroidia	Bacteroidales	Bacteroidaceae	Phocaeicola	Phocaeicola barnesiae
AB260026	0.423968	0.214564	0.103009	0.41801	0.770452	-95.1124	2.80856e-276	Bacteria	Bacteroidota	Bacteroidia	Bacteroidales	Bacteroidaceae	Phocaeicola	Phocaeicola coprophilus
AB261128	1.05321	0.269598	0.635621	1.05804	1.51535	-29.0164	2.37009e-100	Bacteria	Bacteroidota	Bacteroidia	Bacteroidales	Tannerellaceae	Parabacteroides_B	Parabacteroides_B johnsonii
AB266102	0.473933	0.166632	0.191771	0.473756	0.745268	-116.475	0	Bacteria	Actinobacteriota	Coriobacteriia	Coriobacteriales	Eggerthellaceae	Adlercreutzia	Adlercreutzia equolifaciens
AB370249	0.369967	1.16196	-1.54344	0.497174	2.13922	-18.4926	1.36786e-55	Bacteria	Firmicutes_C	Negativicutes	Veillonellales	Dialisteraceae	Dialister_B	Dialister_B succinatiphilus
AB370250	0.579975	0.263699	0.146588	0.574493	1.02858	-65.5578	9.76111e-216	Bacteria	Proteobacteria	Gammaproteobacteria	Burkholderiales	Burkholderiaceae_A	Parasutterella	Parasutterella excrementihominis
AB443948	-1.80817	0.797163	-3.21752	-1.77256	-0.549329	-81.6024	4.96995e-251	Bacteria	Bacteroidota	Bacteroidia	Bacteroidales	Marinifilaceae	Butyricimonas	Butyricimonas synergistica
AB443949	-0.0549647	0.18787	-0.370396	-0.0470764	0.257863	-159.612	0	Bacteria	Bacteroidota	Bacteroidia	Bacteroidales	Marinifilaceae	Butyricimonas	Butyricimonas virosa
AB470343	-0.939345	0.251801	-1.39617	-0.917646	-0.574881	-189.332	0	Bacteria	Bacteroidota	Bacteroidia	Bacteroidales	Tannerellaceae	Parabacteroides_B	Parabacteroides_B gordonii
AB490801	0.166166	0.50454	-0.705052	0.169244	0.984507	-50.6674	6.65151e-176	Bacteria	Bacteroidota	Bacteroidia	Bacteroidales	Bacteroidaceae	Bacteroides_E	Bacteroides_E clarus
AB490803	1.22647	1.29835	-1.00187	1.2266	3.28655	-3.35623	0.000865917	Bacteria	Bacteroidota	Bacteroidia	Bacteroidales	Bacteroidaceae	Bacteroides_E	Bacteroides_E oleiciplenus
AB490809	1.03276	0.73666	0.019527	0.948675	2.39583	-11.1746	2.07863e-25	Bacteria	Firmicutes_A	Clostridia_A	Christensenellales	Christensenellaceae	Christensenella	Christensenella minuta
AB510710	0.0805011	0.0800737	-0.0479125	0.0818525	0.212537	-340.649	0	Bacteria	Bacteroidota	Bacteroidia	Bacteroidales	Bacteroidaceae	Bacteroides_E	Bacteroides_E thetaiotaomicron
AB510711	0.196142	0.128149	-0.00392362	0.193109	0.405517	-194.806	0	Bacteria	Bacteroidota	Bacteroidia	Bacteroidales	Bacteroidaceae	Bacteroides_E	Bacteroides_E uniformis
AB525415	2.46912	0.966143	1.09288	2.37674	4.18171	21.2136	2.05808e-67	Bacteria	Proteobacteria	Gammaproteobacteria	Burkholderiales	Neisseriaceae	Eikenella	Eikenella corrodens
AB538436	1.46621	0.988802	-0.0685893	1.46985	3.03748	0.442106	0.658652	Bacteria	Actinobacteriota	Actinomycetia	Actinomycetales	Actinomycetaceae	Actinomyces_I	Actinomyces_I viscosus
AB540987	1.32548	0.476464	0.578081	1.30281	2.14455	-4.98975	9.044e-07	Bacteria	Firmicutes_D	Bacilli	Erysipelotrichales	Erysipelotrichaceae	Solobacterium	Solobacterium moorei
AB542933	0.68721	0.782816	-0.272334	0.464513	2.23259	-19.344	2.74418e-59	Bacteria	Firmicutes_A	Clostridia_A	Peptostreptococcales	Peptostreptococcaceae	Paeniclostridium	Paeniclostridium ghonii
AB547639	0.299621	0.488532	-0.530913	0.29318	1.0982	-46.8641	2.52834e-164	Bacteria	Firmicutes_A	Clostridia_A	Tissierellales	Peptoniphilaceae	Ezakiella	Ezakiella coagulans
AB547640	0.710057	1.5689	-1.94539	0.765864	3.28086	-9.36063	5.86282e-19	Bacteria	Bacteroidota	Bacteroidia	Bacteroidales	Bacteroidaceae	Bacteroides_E	Bacteroides_E faecis
AB547643	0.181225	0.678147	-0.918135	0.154921	1.32313	-37.2523	5.80839e-132	Bacteria	Bacteroidota	Bacteroidia	Bacteroidales	Bacteroidaceae	Bacteroides_E	Bacteroides_E graminisolvens
AB547647	-0.205592	0.27873	-0.600072	-0.192237	0.206709	-118.39	0	Bacteria	Bacteroidota	Bacteroidia	Bacteroidales	Barnesiellaceae	Barnesiella	Barnesiella intestinihominis
AB547651	0.13103	0.179502	-0.153734	0.133353	0.41364	-146.329	0	Bacteria	Bacteroidota	Bacteroidia	Bacteroidales	Bacteroidaceae	Paraprevotella	Paraprevotella clara
AB547652	-2.15037	0.553632	-3.04886	-2.15038	-1.28883	-129.859	0	Bacteria	Bacteroidota	Bacteroidia	Bacteroidales	Bacteroidaceae	Paraprevotella	Paraprevotella xylaniphila
AB547675	0.595333	0.481153	-0.223889	0.596109	1.3973	-35.291	9.09696e-125	Bacteria	Bacteroidota	Bacteroidia	Bacteroidales	Bacteroidaceae	Prevotella	Prevotella buccae
AB547677	0.444181	0.966796	-1.08053	0.458903	1.93578	-20.6904	3.84776e-65	Bacteria	Bacteroidota	Bacteroidia	Bacteroidales	Bacteroidaceae	Prevotella	Prevotella corporis
AB547682	-0.686253	0.525335	-1.64836	-0.64204	0.115258	-81.1141	4.75895e-250	Bacteria	Bacteroidota	Bacteroidia	Bacteroidales	Bacteroidaceae	Prevotella	Prevotella disiens
AB547685	-3.14517	3.25452	-8.89352	-2.76233	1.45058	-28.204	4.86389e-97	Bacteria	Bacteroidota	Bacteroidia	Bacteroidales	Bacteroidaceae	Prevotella	Prevotella histicola
AB547695	-2.80758	3.07427	-7.99322	-2.55899	1.73696	-27.6614	8.25477e-95	Bacteria	Bacteroidota	Bacteroidia	Bacteroidales	Bacteroidaceae	Prevotella	Prevotella nanceiensis
AB547700	-4.094	3.13417	-9.89234	-3.83492	0.121983	-35.3417	5.88988e-125	Bacteria	Bacteroidota	Bacteroidia	Bacteroidales	Prevotellaceae	Prevotella	Prevotella oris
AB547706	-0.0595921	0.38929	-0.733481	-0.0553969	0.545467	-77.2659	3.95209e-242	Bacteria	Bacteroidota	Bacteroidia	Bacteroidales	Bacteroidaceae	Prevotella	Prevotella timonensis
AB548672	1.19978	0.526854	0.477909	1.15484	2.19244	-9.28409	1.06028e-18	Bacteria	Firmicutes_A	Clostridia_A	Peptostreptococcales	Peptostreptococcaceae	Clostridioides_A	Clostridioides_A difficile
AB554230	0.532112	0.117046	0.344702	0.52972	0.722009	-155.877	0	Bacteria	Bacteroidota	Bacteroidia	Bacteroidales	Rikenellaceae	Alistipes_A	Alistipes_A finegoldii
AB558487	5.25791	2.2451	1.43922	5.18921	9.04368	33.9723	8.20485e-120	Bacteria	Firmicutes_D	Bacilli	Erysipelotrichales	Erysipelotrichaceae	Faecalitalea	Faecalitalea cylindroides
AB566418	-0.390743	0.747124	-1.57974	-0.379811	0.785057	-49.1242	2.77917e-171	Bacteria	Actinobacteriota	Coriobacteriia	Coriobacteriales	Eggerthellaceae	Slackia_A	Slackia_A isoflavoniconvertens
AB566419	0.364263	0.173487	0.0987102	0.358159	0.657599	-124.515	0	Bacteria	Actinobacteriota	Coriobacteriia	Coriobacteriales	Eggerthellaceae	Gordonibacter	Gordonibacter pamelaeae
AB571656	-0.659014	0.496674	-1.51401	-0.669509	0.15583	-84.6981	3.94165e-257	Bacteria	Firmicutes_A	Clostridia_A	Lachnospirales	Lachnospiraceae	Blautia_A	Blautia_A coccoides
AB588021	-3.39814	3.74942	-10.0802	-2.98175	1.88287	-25.8306	3.47446e-87	Bacteria	Fusobacteriota	Fusobacteriia	Fusobacteriales	Leptotrichiaceae	Leptotrichia_A	Leptotrichia_A wadei
AB588023	3.49288	0.973152	2.0796	3.36819	5.37108	42.1008	7.18458e-149	Bacteria	Firmicutes_A	Clostridia_A	Lachnospirales	Lachnospiraceae	Blautia_A	Blautia_A glucerasea
AB595128	0.00859614	0.131398	-0.200298	0.00970126	0.229291	-218.535	0	Bacteria	Firmicutes_D	Bacilli	Erysipelotrichales	Erysipelatoclostridiaceae	Erysipelatoclostridium	Clostridium ramosum
AB600999	-0.178971	0.151776	-0.427895	-0.176524	0.0630478	-213.91	0	Bacteria	Bacteroidota	Bacteroidia	Bacteroidales	Rikenellaceae	Alistipes_A	Alistipes_A indistinctus
AB601000	-1.06203	0.775981	-2.4059	-1.07803	0.249185	-64.5991	2.10382e-213	Bacteria	Actinobacteriota	Coriobacteriia	Coriobacteriales	Eggerthellaceae	Slackia_A	Slackia_A piriformis
AB601001	0.775598	0.572286	-0.184485	0.761872	1.75492	-23.3713	9.88396e-77	Bacteria	Actinobacteriota	Coriobacteriia	Coriobacteriales	Coriobacteriaceae	Collinsella	Collinsella tanakaei
AB601002	1.35281	1.22933	-0.279866	1.21784	3.47329	-1.48936	0.137182	Bacteria	Proteobacteria	Gammaproteobacteria	Enterobacterales	Succinivibrionaceae	Succinatimonas	Succinatimonas hippei
AB640691	0.671266	0.661404	-0.42299	0.655312	1.71155	-23.3771	9.33516e-77	Bacteria	Firmicutes_A	Clostridia_A	Tissierellales	Peptoniphilaceae	Finegoldia	Finegoldia magna_H
AB649277	-0.627625	0.334375	-1.21717	-0.617965	-0.0986374	-123.931	0	Bacteria	Firmicutes_D	Bacilli	Erysipelotrichales	Erysipelotrichaceae	Amedibacillus	Amedibacillus dolichus
AB679109	-0.256064	0.21168	-0.595064	-0.267216	0.0798883	-160.659	0	Bacteria	Firmicutes_C	Negativicutes	Veillonellales	Veillonellaceae	Veillonella_A	Veillonella_A tobetsuensis
AB691575	0.622898	0.930465	-1.02876	0.646231	1.99175	-17.6569	5.66996e-52	Bacteria	Firmicutes_A	Clostridia_A	Tissierellales	Peptoniphilaceae	Anaerococcus	Anaerococcus vaginalis
AB698910	-0.00150151	0.0903239	-0.148794	0.000399699	0.138237	-320.148	0	Bacteria	Firmicutes_A	Clostridia_A	Lachnospirales	Lachnospiraceae	Oribacterium
AB699722	-0.38824	0.69842	-1.57064	-0.350489	0.706023	-52.4782	3.38895e-181	Bacteria	Firmicutes_D	Bacilli	Lactobacillales	Streptococcaceae	Lactococcus_A	Lactococcus_A taiwanensis
AB762091	-0.609432	0.76541	-1.78768	-0.655074	0.631147	-53.6649	1.36445e-184	Bacteria	Proteobacteria	Gammaproteobacteria	Enterobacterales	Enterobacteriaceae	Raoultella	Raoultella electrica
AB818948	0.192164	0.330675	-0.365961	0.20433	0.725259	-75.7351	6.97452e-239	Bacteria	Firmicutes_D	Bacilli	Erysipelotrichales	Erysipelatoclostridiaceae	Erysipelatoclostridium	Clostridium spiroforme
AB818950	0.321912	0.279309	-0.110721	0.311431	0.803367	-80.3727	1.50322e-248	Bacteria	Actinobacteriota	Actinomycetia	Actinomycetales	Actinomycetaceae	Schaalia	Schaalia odontolytica
AB910742	1.16329	1.04421	-0.479141	1.16732	2.82378	-5.38324	1.25111e-07	Bacteria	Firmicutes_A	Clostridia_A	Oscillospirales	Ruminococcaceae	Ruminococcus_F	Ruminococcus_F champanellensis
AB916501	0.250045	0.155234	-0.0158007	0.247368	0.495552	-153.872	0	Bacteria	Bacteroidota	Bacteroidia	Bacteroidales	Marinifilaceae	Butyricimonas	Butyricimonas faecihominis
AB916502	0.183989	0.20476	-0.154851	0.185455	0.511317	-123.106	0	Bacteria	Bacteroidota	Bacteroidia	Bacteroidales	Marinifilaceae	Butyricimonas	Butyricimonas paravirosa
AB924532	0.019898	0.789754	-1.25358	0.000270071	1.40304	-36.0733	1.1585e-127	Bacteria	Actinobacteriota	Actinomycetia	Actinomycetales	Bifidobacteriaceae	Bifidobacterium	Bifidobacterium longum
ABFY02000057	0.304468	0.120681	0.11195	0.297084	0.523093	-188.908	0	Bacteria	Firmicutes_A	Clostridia_A	Lachnospirales	Lachnospiraceae	Clostridium_AP	Clostridium_AP scindens
ABXH02000033	-0.246156	0.196604	-0.557113	-0.252829	0.0797787	-171.971	0	Bacteria	Actinobacteriota	Coriobacteriia	Coriobacteriales	Coriobacteriaceae	Collinsella	Collinsella intestinalis
ACIJ02000018	-1.09961	0.878993	-2.65371	-1.05389	0.238975	-57.8835	3.24959e-196	Bacteria	Bacteroidota	Bacteroidia	Bacteroidales	Bacteroidaceae	Alloprevotella	Alloprevotella tannerae
AEPS01000017	-0.630427	0.455253	-1.3475	-0.624724	0.078967	-91.1483	3.17303e-269	Bacteria	Proteobacteria	Gammaproteobacteria	Enterobacterales	Pasteurellaceae	Aggregatibacter	Aggregatibacter segnis
AF032127	-2.60628	0.606923	-3.7115	-2.53485	-1.70082	-133.481	0	Bacteria	Deinococcota	Deinococci	Deinococcales	Thermaceae	Thermus_A	Thermus_A scotoductus
AF053902	1.53271	1.05762	0.0176641	1.449	3.46517	1.67092	0.095521	Bacteria	Proteobacteria	Gammaproteobacteria	Enterobacterales	Pasteurellaceae	Mannheimia	Mannheimia granulomatis
AF130982	-0.950163	1.03217	-2.53859	-0.96977	0.881731	-46.3975	7.38782e-163	Bacteria	Proteobacteria	Gammaproteobacteria	Enterobacterales	Enterobacteriaceae	Klebsiella_A	Klebsiella_A pneumoniae
AF275949	-0.367454	0.478545	-1.35178	-0.30943	0.282808	-75.7213	7.46409e-239	Bacteria	Firmicutes_A	Clostridia_A	Clostridiales	Clostridiaceae	Clostridium_T	Clostridium_T neonatale
AF310217	-1.40748	1.18503	-3.54441	-1.35276	0.296048	-48.1311	2.97362e-168	Bacteria	Proteobacteria	Gammaproteobacteria	Enterobacterales	Enterobacteriaceae	Kluyvera	Kluyvera intermedia
AF473834	-0.341515	0.173072	-0.644789	-0.345703	-0.0546501	-206.373	0	Bacteria	Firmicutes_C	Negativicutes	Veillonellales	Megasphaeraceae	Anaeroglobus	Megasphaera micronuciformis
AF473835	1.23058	1.28945	-0.830376	1.23857	3.30113	-3.31562	0.000998124	Bacteria	Firmicutes_C	Negativicutes	Acidaminococcales	Acidaminococcaceae	Acidaminococcus	Acidaminococcus intestini
AF479674	-0.604754	0.599031	-1.68294	-0.561713	0.35538	-68.414	1.59247e-222	Bacteria	Firmicutes_C	Negativicutes	Selenomonadales_A	Selenomonadaceae	Mitsuokella	Mitsuokella jalaludinii
AF542230	1.35783	2.02221	-1.63757	1.40765	4.60126	-0.855682	0.392687	Bacteria	Firmicutes_A	Clostridia_A	Tissierellales	Peptoniphilaceae	Peptoniphilus_A	Peptoniphilus_A lacrimalis
AF548373	-0.027598	0.309763	-0.559771	-0.0278483	0.467058	-95.0372	3.79969e-276	Bacteria	Firmicutes_C	Negativicutes	Veillonellales	Dialisteraceae	Allisonella	Allisonella histaminiformans
AGCK01000014	-0.530346	0.149189	-0.774705	-0.531651	-0.284583	-264.725	0	Bacteria	Firmicutes_A	Clostridia_A	Oscillospirales	Oscillospiraceae	Lawsonibacter
AJ006963	0.462127	0.960126	-1.2674	0.462939	1.93364	-20.4603	3.84611e-64	Bacteria	Firmicutes_A	Clostridia_A	Peptostreptococcales	Anaerovoracaceae	Eubacterium_B	Eubacterium_B sulci
AJ132842	0.642633	0.329371	0.101721	0.649545	1.14106	-48.6818	6.13773e-170	Bacteria	Firmicutes_A	Clostridia_A	Lachnospirales	Lachnospiraceae	Dorea_A	Dorea_A longicatena
AJ239291	-0.018327	0.203148	-0.353776	-0.0184479	0.315433	-144.001	0	Bacteria	Proteobacteria	Gammaproteobacteria	Burkholderiales	Neisseriaceae	Neisseria	Neisseria subflava
AJ270490	0.0133294	0.144896	-0.227444	0.0152258	0.242131	-197.524	0	Bacteria	Firmicutes_A	Clostridia_A	Lachnospirales	Lachnospiraceae	Anaerobutyricum	Anaerobutyricum soehngenii
AJ290755	0.879526	0.408575	0.238283	0.853999	1.57053	-27.6485	9.33146e-95	Bacteria	Proteobacteria	Gammaproteobacteria	Enterobacterales	Pasteurellaceae	Haemophilus_D	Haemophilus_D pittmaniae
AJ293694	-1.22261	0.51274	-2.12527	-1.22565	-0.406015	-104.028	3.34059e-291	Bacteria	Proteobacteria	Gammaproteobacteria	Pseudomonadales	Moraxellaceae	Acinetobacter	Acinetobacter gyllenbergii
AJ295746	0.480665	0.674003	-0.598592	0.442523	1.5065	-28.5959	1.21655e-98	Bacteria	Proteobacteria	Gammaproteobacteria	Enterobacterales	Pasteurellaceae	Haemophilus_A	Haemophilus_A parahaemolyticus
AJ297215	0.1666	0.991158	-1.41381	0.127501	1.8176	-25.783	5.51122e-87	Bacteria	Firmicutes_D	Bacilli	Lactobacillales	Streptococcaceae	Streptococcus	Streptococcus lutetiensis
AJ305238	-0.230918	0.121192	-0.424964	-0.22755	-0.0270128	-276.464	0	Bacteria	Firmicutes_A	Clostridia_A	Oscillospirales	Clostridiaceae	Clostridium_A	Clostridium leptum
AJ311620	-0.357364	0.192145	-0.655936	-0.380218	-0.0210295	-187.537	0	Bacteria	Firmicutes_A	Clostridia_A	Lachnospirales	Lachnospiraceae	Hungatella_A	Hungatella_A hathewayi
AJ312385	-0.330048	0.15431	-0.590991	-0.33176	-0.0769583	-229.979	0	Bacteria	Firmicutes_A	Clostridia_A	Lachnospirales	Lachnospiraceae	Roseburia	Roseburia intestinalis
AJ315980	-0.115209	0.0984818	-0.266715	-0.116614	0.0471586	-316.72	0	Bacteria	Firmicutes_A	Clostridia_A	Oscillospirales	Ruminococcaceae	Anaerotruncus	Anaerotruncus colihominis
AJ413954	0.0900272	0.385195	-0.520912	0.0757244	0.736811	-70.3189	6.40959e-227	Bacteria	Firmicutes_A	Clostridia_A	Oscillospirales	Ruminococcaceae	Faecalibacterium	Faecalibacterium prausnitzii_C
AJ430347	2.26739	0.34005	1.69516	2.24996	2.80836	48.4066	4.24955e-169	Bacteria	Proteobacteria	Gammaproteobacteria	Burkholderiales	Comamonadaceae	Comamonas_C	Comamonas_C kerstersii
AJ540309	0.804786	2.10592	-2.38739	0.813488	4.3038	-6.07397	2.9118e-09	Bacteria	Actinobacteriota	Actinomycetia	Actinomycetales	Actinomycetaceae	Actinomyces_I	Actinomyces_I graevenitzii
AJ550856	1.49418	0.675268	0.4705	1.45067	2.64065	1.47584	0.140775	Bacteria	Proteobacteria	Gammaproteobacteria	Pseudomonadales	Moraxellaceae	Enhydrobacter	Enhydrobacter aerosaccus
AJ566849	-1.06786	0.218881	-1.44584	-1.05745	-0.758561	-229.55	0	Bacteria	Proteobacteria	Gammaproteobacteria	Burkholderiales	Burkholderiaceae_A	Sutterella	Sutterella stercoricanis
AJ867034	-1.53534	0.680484	-2.74125	-1.45413	-0.523145	-87.5756	1.26255e-262	Bacteria	Fusobacteriota	Fusobacteriia	Fusobacteriales	Fusobacteriaceae	Fusobacterium_A	Fusobacterium_A necrogenes
AJ937889	-2.44512	0.993741	-4.29622	-2.28388	-1.06902	-78.2793	3.00678e-244	Bacteria	Proteobacteria	Gammaproteobacteria	Burkholderiales	Burkholderiaceae_A	Alcaligenes	Alcaligenes aquatilis
AM501435	-0.936948	1.3304	-3.06448	-0.868012	0.720781	-35.7984	1.19554e-126	Bacteria	Proteobacteria	Gammaproteobacteria	Burkholderiales	Burkholderiaceae_A	Pelomonas	Pelomonas aquatica
AM600682	3.807	1.35974	1.70095	3.83264	5.97535	34.7514	9.44424e-123	Bacteria	Firmicutes_D	Bacilli	Lactobacillales	Lactobacillaceae	Leuconostoc	Leuconostoc holzapfelii
ATUT01000005	-1.39341	0.558925	-2.37542	-1.37231	-0.468385	-101.544	3.62725e-287	Bacteria	Firmicutes_D	Bacilli	Erysipelotrichales	Erysipelotrichaceae	Faecalicoccus	Faecalicoccus pleomorphus
AY049713	0.1875	0.851618	-1.30704	0.234956	1.46316	-29.5168	2.24589e-102	Bacteria	Verrucomicrobiota	Lentisphaeria	Victivallales	Victivallaceae	Victivallis	Victivallis vadensis
AY126616	0.932277	2.09848	-2.49996	0.990802	4.11361	-4.88042	1.53324e-06	Bacteria	Bacteroidota	Bacteroidia	Bacteroidales	Bacteroidaceae	Phocaeicola	Phocaeicola massiliensis
AY136666	0.0867337	0.34462	-0.453359	0.0665315	0.659779	-78.7893	2.63753e-245	Bacteria	Firmicutes_A	Clostridia_A	Oscillospirales	Oscillospiraceae	Lawsonibacter	Lawsonibacter asaccharolyticus
AY162221	2.96791	0.919396	1.6437	2.87734	4.72779	33.1427	1.20257e-116	Bacteria	Fusobacteriota	Fusobacteriia	Fusobacteriales	Fusobacteriaceae	Fusobacterium_C	Fusobacterium_C canifelinum
AY188349	1.78719	1.41694	-0.0488806	1.72627	3.98902	4.83914	1.86676e-06	Bacteria	Firmicutes_D	Bacilli	Lactobacillales	Streptococcaceae	Streptococcus	Streptococcus sobrinus
AY253728	-3.198	3.60282	-9.40205	-2.68174	2.32139	-25.7706	6.21072e-87	Bacteria	Bacteroidota	Bacteroidia	Bacteroidales	Porphyromonadaceae	Porphyromonas_A	Porphyromonas_A endodontalis
AY305310	0.388839	0.235813	0.0197533	0.374101	0.745012	-89.5212	3.00323e-266	Bacteria	Firmicutes_A	Clostridia_A	Lachnospirales	Lachnospiraceae	Agathobacter	Roseburia faecis
AY323228	-0.325451	0.742083	-1.55925	-0.295605	0.845575	-47.6982	6.42157e-167	Bacteria	Firmicutes_A	Clostridia_A	Lachnospirales	Lachnospiraceae	Oribacterium	Oribacterium sinus
AY323523	0.22628	0.26165	-0.226333	0.216444	0.645339	-93.107	9.60078e-273	Bacteria	Firmicutes_A	Clostridia_A	Tissierellales	Peptoniphilaceae	Parvimonas	Parvimonas micra
AY438672	0.233131	0.0896877	0.0782226	0.237213	0.375383	-270.097	0	Bacteria	Firmicutes_A	Clostridia_A	Peptostreptococcales	Peptostreptococcaceae	Intestinibacter	Intestinibacter bartlettii
AY514996	-0.22218	0.22616	-0.584765	-0.209828	0.130875	-147.376	0	Bacteria	Firmicutes_C	Negativicutes	Veillonellales	Veillonellaceae	Veillonella_A	Veillonella_A rodentium
AY574991	-0.312295	0.331587	-0.834223	-0.301809	0.192621	-105.954	2.8527e-294	Bacteria	Firmicutes_A	Clostridia_A	Christensenellales	Christensenellaceae	Christensenella	Christensenella hongkongensis
AY850119	-0.937541	0.38684	-1.63953	-0.856622	-0.43888	-123.146	0	Bacteria	Firmicutes_C	Negativicutes	Veillonellales	Dialisteraceae	Dialister_B	Dialister_B propionicifaciens
CP001721	0.701644	0.40864	0.041816	0.688447	1.38209	-36.3502	1.11526e-128	Bacteria	Actinobacteriota	Coriobacteriia	Coriobacteriales	Atopobiaceae	Lancefieldella	Lancefieldella parvula
CP001726	0.389067	0.108201	0.213303	0.386853	0.55776	-195.06	0	Bacteria	Actinobacteriota	Coriobacteriia	Coriobacteriales	Eggerthellaceae	Eggerthella	Eggerthella lenta
CP002122	0.936424	0.868714	-0.412248	0.88959	2.54523	-11.6938	2.29939e-27	Bacteria	Bacteroidota	Bacteroidia	Bacteroidales	Bacteroidaceae	Prevotella	Prevotella melaninogenica
CU463952	0.597927	2.0586	-2.75111	0.643475	3.83565	-8.22331	2.81717e-15	Bacteria	Synergistota	Synergistia	Synergistales	Synergistaceae	Cloacibacillus	Cloacibacillus evryensis
D50541	0.274238	0.210024	-0.072717	0.267146	0.634732	-111.426	1.03131e-302	Bacteria	Firmicutes_D	Bacilli	Lactobacillales	Aerococcaceae	Abiotrophia	Abiotrophia defectiva
D86187	0.780924	1.54606	-1.67294	0.814406	3.39434	-8.58218	2.09852e-16	Bacteria	Actinobacteriota	Actinomycetia	Actinomycetales	Bifidobacteriaceae	Bifidobacterium	Bifidobacterium pseudocatenulatum
DQ009623	-2.98446	3.20629	-8.90672	-2.72965	1.61393	-27.6258	1.15822e-94	Bacteria	Bacteroidota	Bacteroidia	Flavobacteriales	Flavobacteriaceae	Capnocytophaga	Capnocytophaga leadbetteri
DQ100445	-0.28455	0.464481	-0.99871	-0.310104	0.461423	-74.4445	4.22293e-236	Bacteria	Firmicutes_D	Bacilli	Erysipelotrichales	Erysipelatoclostridiaceae	Erysipelatoclostridium	Clostridium saccharogumia
DQ174155	-3.01379	3.2307	-8.70207	-2.61234	1.71038	-27.5986	1.49932e-94	Bacteria	Campylobacterota	Campylobacteria	Campylobacterales	Campylobacteraceae	Campylobacter_A	Campylobacter_A showae
DQ279736	-0.351696	0.170458	-0.633771	-0.360425	-0.0605457	-210.732	0	Bacteria	Firmicutes_A	Clostridia_A	Lachnospirales	Lachnospiraceae	Enterocloster	Enterocloster aldenensis
DQ279737	0.128651	0.227576	-0.234212	0.123798	0.513191	-115.627	0	Bacteria	Firmicutes_A	Clostridia_A	Lachnospirales	Lachnospiraceae	Enterocloster	Enterocloster citroniae
DQ358146	3.68973	0.801387	2.40066	3.67973	5.02576	56.0372	3.27503e-191	Bacteria	Proteobacteria	Gammaproteobacteria	Enterobacterales	Enterobacteriaceae	Morganella	Morganella psychrotolerans
DQ497994	0.167698	0.0961066	0.0232513	0.161729	0.325962	-265.674	0	Bacteria	Firmicutes_A	Clostridia_A	Lachnospirales	Lachnospiraceae	Lachnospira	Bacteroides galacturonicus
DQ911241	0.802011	1.01955	-0.676451	0.727078	2.45488	-12.6004	7.03842e-31	Bacteria	Firmicutes_A	Clostridia_A	Tissierellales	Peptoniphilaceae	Peptoniphilus_A	Peptoniphilus_A gorbachii
EF031543	0.0669723	0.223154	-0.31431	0.0695668	0.429091	-123.447	0	Bacteria	Firmicutes_A	Clostridia_A	Lachnospirales	Lachnospiraceae	Coprococcus_A	Coprococcus_A eutactus
EF108443	-0.0238444	0.126469	-0.214738	-0.0252809	0.189318	-232.183	0	Bacteria	Firmicutes_C	Negativicutes	Veillonellales	Veillonellaceae	Veillonella_A	Veillonella_A rogosae
EF564277	-0.0534715	0.102395	-0.219561	-0.0577272	0.124524	-292.557	0	Bacteria	Firmicutes_A	Clostridia_A	Lachnospirales	Lachnospiraceae	Enterocloster	Enterocloster lavalensis
EU136681	-0.0351584	1.95805	-3.57306	0.0836098	3.01794	-15.1121	4.03684e-41	Bacteria	Bacteroidota	Bacteroidia	Bacteroidales	Tannerellaceae	Parabacteroides_B	Parabacteroides_B distasonis
EU410376	-0.250382	0.289781	-0.694848	-0.255854	0.237182	-116.967	0	Bacteria	Firmicutes_A	Clostridia_A	Oscillospirales	Butyricicoccaceae	Butyricicoccus_A	Butyricicoccus_A pullicaecorum
EU721605	-0.427587	0.948949	-1.84259	-0.444785	1.16579	-39.4529	8.65528e-140	Bacteria	Proteobacteria	Gammaproteobacteria	Enterobacterales	Enterobacteriaceae	Enterobacter_B	Enterobacter_B mori
EU910093	3.5857	1.51661	1.38522	3.40394	6.51194	28.2387	3.50498e-97	Bacteria	Proteobacteria	Gammaproteobacteria	Burkholderiales	Comamonadaceae	Acidovorax_A	Acidovorax_A carolinensis
EU912444	0.216135	2.91988	-4.42278	0.235771	5.08113	-8.41279	7.21634e-16	Bacteria	Proteobacteria	Alphaproteobacteria	Hyphomicrobiales	Beijerinckiaceae	Methylobacterium	Methylobacterium phyllostachyos
FJ225426	0.682369	0.258885	0.297737	0.667292	1.12064	-58.8664	7.93012e-199	Bacteria	Desulfobacterota_G	Desulfovibrionia	Desulfovibrionales	Desulfovibrionaceae	Desulfovibrio_R	Desulfovibrio_R legallii
FJ267523	-1.04131	1.24836	-3.37154	-0.996684	0.803199	-39.8227	4.43906e-141	Bacteria	Proteobacteria	Gammaproteobacteria	Enterobacterales	Enterobacteriaceae	Shimwellia	Shimwellia pseudoproteus
FJ611794	0.043441	0.0985935	-0.115678	0.0478178	0.200267	-284.179	0	Bacteria	Firmicutes_A	Clostridia_A	Lachnospirales	Lachnospiraceae	Mediterraneibacter_A	Mediterraneibacter_A faecis
FJ711049	0.395882	0.723192	-0.730793	0.398803	1.50362	-28.9956	2.88008e-100	Bacteria	Firmicutes_A	Clostridia_A	Lachnospirales	Lachnospiraceae	Catenibacillus	Catenibacillus scindens
FP929032	1.73341	0.747955	0.537966	1.70572	2.96893	7.72943	8.86407e-14	Bacteria	Bacteroidota	Bacteroidia	Bacteroidales	Rikenellaceae	Alistipes_A	Alistipes_A shahii
G000009925	0.0697169	2.39248	-3.58459	-0.095139	3.93061	-11.4913	1.34848e-26	Bacteria	Bacteroidota	Bacteroidia	Bacteroidales	Bacteroidaceae	Bacteroides_E	Bacteroides_E fragilis
G000011025	-0.0539071	0.366791	-0.683586	-0.0446252	0.542964	-81.6955	3.23545e-251	Bacteria	Actinobacteriota	Actinomycetia	Actinomycetales	Micrococcaceae	Rothia	Rothia sp001808955
G000022965	1.23301	0.987856	-0.149439	0.994541	3.03958	-4.27888	2.35424e-05	Bacteria	Actinobacteriota	Actinomycetia	Actinomycetales	Bifidobacteriaceae	Bifidobacterium	Bifidobacterium animalis
G000146345	0.487979	1.04216	-1.22965	0.495037	2.08773	-18.3536	5.47666e-55	Bacteria	Firmicutes_A	Clostridia_A	Tissierellales	Peptoniphilaceae	Peptoniphilus_B	Peptoniphilus_B duerdenii
G000147675	0.29396	0.393189	-0.28356	0.259658	0.957632	-58.516	6.71063e-198	Bacteria	Firmicutes_A	Clostridia_A	Peptostreptococcales	Peptostreptococcaceae	Peptostreptococcus	Peptostreptococcus stomatis
G000154225	-0.126009	0.413324	-0.809855	-0.131712	0.51263	-75.9869	2.02065e-239	Bacteria	Actinobacteriota	Actinomycetia	Actinomycetales	Actinomycetaceae	Schaalia	Pauljensenia odontolytica_A
G000154805	0.180617	0.38686	-0.460803	0.179754	0.815911	-65.333	3.42129e-215	Bacteria	Firmicutes_D	Bacilli	Erysipelotrichales	Erysipelatoclostridiaceae	Erysipelatoclostridium	Erysipelatoclostridium spiroforme
G000156535	0.204254	1.7469	-2.69752	0.265919	3.07399	-14.1977	2.54782e-37	Bacteria	Firmicutes_A	Clostridia_A	Lachnospirales	Lachnospiraceae	Roseburia	Roseburia intestinalis
G000156675	0.0499983	0.335739	-0.574074	0.0598618	0.562792	-83.0616	6.24447e-254	Bacteria	Firmicutes_A	Clostridia_A	Lachnospirales	Lachnospiraceae	Blautia_A	Blautia_A hansenii
G000157935	-1.71579	1.23585	-3.55302	-1.75101	0.22274	-51.1413	2.65774e-177	Bacteria	Bacteroidota	Bacteroidia	Bacteroidales	Bacteroidaceae	Prevotella	Prevotella copri
G000157995	0.0765302	0.0897789	-0.0653983	0.0752303	0.217653	-304.709	0	Bacteria	Firmicutes_D	Bacilli	Erysipelotrichales	Erysipelotrichaceae	Holdemania	Holdemania sp900120005
G000173975	0.196844	0.185682	-0.0874664	0.190866	0.523221	-134.37	0	Bacteria	Firmicutes_A	Clostridia_A	Lachnospirales	Lachnospiraceae	Anaerobutyricum	Anaerobutyricum hallii
G000177075	-0.857986	0.339645	-1.40975	-0.829634	-0.355592	-135.573	0	Bacteria	Bacteroidota	Bacteroidia	Bacteroidales	Bacteroidaceae	Prevotella	Prevotella buccalis
G000177335	0.0576705	0.156392	-0.192671	0.058193	0.314381	-177.334	0	Bacteria	Synergistota	Synergistia	Synergistales	Dethiosulfovibrionaceae	Pyramidobacter	Pyramidobacter piscolens
G000183565	0.239136	1.13516	-1.59845	0.224861	1.98108	-21.2342	1.67495e-67	Bacteria	Firmicutes_A	Clostridia_A	Tissierellales	Peptoniphilaceae	Peptoniphilus_A	Peptoniphilus_A harei_A
G000185845	0.749929	3.45257	-5.35913	0.883636	5.83363	-4.02264	6.88456e-05	Bacteria	Bacteroidota	Bacteroidia	Bacteroidales	Bacteroidaceae	Prevotella	Prevotella salivae
G000187895	-0.256021	0.105608	-0.429009	-0.251649	-0.0925128	-322.015	0	Bacteria	Bacteroidota	Bacteroidia	Bacteroidales	Bacteroidaceae	Phocaeicola	Phocaeicola plebeius
G000190095	-0.341468	1.0319	-2.14505	-0.291866	1.17166	-34.6123	3.14364e-122	Archaea	Methanobacteriota	Methanobacteria	Methanobacteriales	Methanobacteriaceae	Methanobrevibacter_A	Methanobrevibacter_A smithii_A
G000208405	-3.7745	3.74597	-10.8603	-3.52962	1.62245	-27.8638	1.21136e-95	Bacteria	Firmicutes_C	Negativicutes	Selenomonadales_A	Selenomonadaceae	Selenomonas_B	Selenomonas_B sputigena
G000209465	-2.88623	3.77071	-9.52937	-2.58413	2.50755	-22.9696	5.26682e-75	Bacteria	Firmicutes_A	Clostridia_A	Lachnospirales	Lachnospiraceae	Lachnoanaerobaculum	Lachnoanaerobaculum sp000209465
G000221605	-2.87561	3.16534	-8.2718	-2.64818	1.9387	-27.2954	2.68563e-93	Bacteria	Firmicutes_C	Negativicutes	Veillonellales	Veillonellaceae	F0422	F0422 sp001553345
G000225325	0.646744	1.30887	-1.85572	0.728908	2.64648	-12.1878	2.89389e-29	Bacteria	Firmicutes_D	Bacilli	Lactobacillales	Lactobacillaceae	Fructilactobacillus	Fructilactobacillus sanfranciscensis
G000235885	-1.69162	0.254992	-2.11961	-1.69204	-1.29618	-245.966	0	Bacteria	Bacteroidota	Bacteroidia	Bacteroidales	Bacteroidaceae	Prevotella	Prevotella stercorea
G000250875	-0.196332	0.836185	-1.46958	-0.316466	1.35147	-39.2421	4.74117e-139	Bacteria	Proteobacteria	Gammaproteobacteria	Burkholderiales	Burkholderiaceae_A	Sutterella	Sutterella parvirubra
G000318335	0.477681	0.353455	-0.10736	0.479615	1.07196	-54.6983	1.67633e-187	Bacteria	Actinobacteriota	Actinomycetia	Actinomycetales	Actinomycetaceae	Pauljensenia	Pauljensenia sp000308055
G000321205	-0.247889	0.16201	-0.513899	-0.239596	-0.00657274	-208.906	0	Bacteria	Bacteroidota	Bacteroidia	Bacteroidales	Rikenellaceae	Alistipes_A	Alistipes_A ihumii
G000332875	0.0704186	0.0960979	-0.0939708	0.0704271	0.214421	-285.944	0	Bacteria	Firmicutes_A	Clostridia_A	Lachnospirales	Lachnospiraceae	Anaerostipes	Anaerostipes hadrus
G000374625	3.54148	0.946075	2.21469	3.43788	5.22625	44.3333	2.99511e-156	Bacteria	Proteobacteria	Gammaproteobacteria	Burkholderiales	Burkholderiaceae_A	Brachymonas	Brachymonas chironomi
G000420465	0.753361	0.480119	0.00545169	0.746942	1.54828	-28.7841	2.08188e-99	Bacteria	Desulfobacterota_G	Desulfovibrionia	Desulfovibrionales	Desulfovibrionaceae	Desulfovibrio_R	Desulfovibrio_R desulfuricans_A
G000421005	0.505707	0.268812	0.0696472	0.499246	0.919778	-69.8364	8.13558e-226	Bacteria	Firmicutes_A	Clostridia_A	Oscillospirales	Oscillospiraceae	NK3B98	NK3B98 sp000421005
G000429845	1.07569	0.521301	0.24457	1.07241	1.94571	-14.1439	4.24032e-37	Bacteria	Proteobacteria	Gammaproteobacteria	Burkholderiales	Comamonadaceae	Comamonas_C	Comamonas_C composti
G000431455	0.372054	0.0922068	0.214626	0.373894	0.524955	-232.585	0	Bacteria	Proteobacteria	Gammaproteobacteria	Burkholderiales	Burkholderiaceae_A	Parasutterella	Parasutterella excrementihominis
G000434535	0.694405	0.15692	0.440492	0.688395	0.970775	-95.5831	4.25405e-277	Bacteria	Actinobacteriota	Coriobacteriia	Coriobacteriales	Coriobacteriaceae	Collinsella	Collinsella sp000434535
G000434815	0.676948	0.441844	0.0149886	0.641109	1.41791	-34.7364	1.0748e-122	Bacteria	Proteobacteria	Gammaproteobacteria	Burkholderiales	Burkholderiaceae_A	Parasutterella	Parasutterella sp000980495
G000436195	0.320301	0.617376	-0.656676	0.327926	1.37334	-36.4138	6.52148e-129	Bacteria	Proteobacteria	Alphaproteobacteria	RF32	CAG-239	CAG-495	CAG-495 sp001917125
G000437635	-0.476966	0.221149	-0.827054	-0.473588	-0.119829	-173.758	0	Bacteria	Proteobacteria	Gammaproteobacteria	Burkholderiales	Burkholderiaceae_A	CAG-521	CAG-521 sp000437635
G000437715	2.22864	0.915511	0.769506	2.21239	3.8085	17.1333	1.02413e-49	Bacteria	Firmicutes_D	Bacilli	Erysipelotrichales	Erysipelatoclostridiaceae	Catenibacterium	Catenibacterium sp000437715
G000450985	0.221072	0.110962	0.0406796	0.221776	0.405375	-220.486	0	Bacteria	Firmicutes_D	Bacilli	Erysipelotrichales	Erysipelotrichaceae	Clostridium_AQ	Clostridium_AQ innocuum
G000469345	-0.0181129	0.180493	-0.329323	-0.00618663	0.275632	-162.052	0	Bacteria	Firmicutes_A	Clostridia_A	Lachnospirales	Lachnospiraceae	Eubacterium_I	Eubacterium_I ramulus
G000472345	1.65995	0.518878	0.832353	1.6568	2.51313	8.31032	1.51132e-15	Bacteria	Firmicutes_D	Bacilli	Lactobacillales	Lactobacillaceae	Lacticaseibacillus	Lactobacillus casei
G000479045	2.23761	0.742995	1.18037	2.13579	3.58022	21.3531	5.10895e-68	Bacteria	Fusobacteriota	Fusobacteriia	Fusobacteriales	Fusobacteriaceae	Cetobacterium_A	Cetobacterium_A somerae
G000488855	-0.124112	0.989129	-1.80052	-0.134553	1.5036	-31.714	4.16439e-111	Bacteria	Firmicutes_A	Clostridia_A	Peptostreptococcales	Anaerovoracaceae	Eubacterium_M	Eubacterium_M brachy
G000499525	0.125085	0.362047	-0.440449	0.129125	0.7108	-72.8782	1.14427e-232	Bacteria	Firmicutes_A	Clostridia_A	Peptostreptococcales	Peptostreptococcaceae	Romboutsia_B	Romboutsia_B dakarensis
G000508965	-0.994685	0.353908	-1.64644	-0.980968	-0.486977	-137.834	0	Bacteria	Firmicutes_D	Bacilli	Erysipelotrichales	Erysipelotrichaceae	Dielma	Dielma sp001305055
G000512915	2.54244	0.986082	1.11243	2.45745	4.25722	22.2717	5.38171e-72	Bacteria	Bacteroidota	Bacteroidia	Bacteroidales	Barnesiellaceae	Barnesiella	Barnesiella viscericola
G000564995	2.08791	1.09348	0.579371	1.93003	4.3067	11.7708	1.16869e-27	Bacteria	Actinobacteriota	Coriobacteriia	Coriobacteriales	Atopobiaceae	Lancefieldella	Lancefieldella sp000564995
G000583695	0.654878	0.738234	-0.51092	0.630436	1.74482	-21.3881	3.59919e-68	Bacteria	Firmicutes_D	Bacilli	Lactobacillales	Lactobacillaceae	Agrilactobacillus	Agrilactobacillus composti
G000598965	0.0360769	0.0856726	-0.112823	0.038557	0.172604	-328.757	0	Bacteria	Bacteroidota	Bacteroidia	Bacteroidales	Bacteroidaceae	Bacteroides_E	Bacteroides_E fragilis
G000648015	4.27943	2.57902	-0.231248	4.45938	8.3796	21.9856	9.28779e-71	Bacteria	Firmicutes_D	Bacilli	Lactobacillales	Enterococcaceae	Enterococcus_B	Enterococcus_B faecalis
G000765215	-1.12013	0.467052	-1.91079	-1.11259	-0.403573	-109.816	2.86498e-300	Bacteria	Firmicutes_A	Clostridia_A	Lachnospirales	Lachnospiraceae	Lachnoclostridium_B	Lachnoclostridium_B sp000765215
G000779535	0.257714	0.156825	-0.00804745	0.25836	0.515022	-151.332	0	Bacteria	Proteobacteria	Gammaproteobacteria	Enterobacterales	Enterobacteriaceae
G000803625	-1.15216	0.276926	-1.60121	-1.15012	-0.727845	-187.523	0	Bacteria	Patescibacteria	Saccharimonadia	Saccharimonadales	Saccharimonadaceae	TM7x	TM7x sp000803625
G000832075	-0.334597	1.01092	-1.96434	-0.282271	1.2368	-35.1947	2.07679e-124	Bacteria	Bacteroidota	Bacteroidia	Bacteroidales	Marinifilaceae	Gabonibacter	Gabonibacter massiliensis
G000834015	-1.31576	0.579222	-2.31262	-1.31114	-0.492256	-95.3042	1.30019e-276	Bacteria	Bacteroidota	Bacteroidia	Bacteroidales	Bacteroidaceae	Prevotella	Prevotella pectinovora
G000934465	-0.646494	1.05365	-2.27085	-0.6394	1.07912	-39.6877	1.31029e-140	Bacteria	Firmicutes_D	Bacilli	Staphylococcales	Staphylococcaceae	Staphylococcus_A	Staphylococcus_A microti
G000955975	-5.9013	2.80086	-11.5958	-5.30088	-2.27055	-52.4527	4.01476e-181	Bacteria	Actinobacteriota	Actinomycetia	Streptomycetales	Streptomycetaceae_A	Kitasatospora	Kitasatospora aburaviensis
G000980235	-1.06096	0.428814	-1.8941	-0.993043	-0.43882	-116.848	0	Bacteria	Firmicutes_A	Clostridia_A	Oscillospirales	Ruminococcaceae	Ruminococcus_C	Ruminococcus_C sp000433635
G000986655	-0.197945	1.51353	-2.50083	-0.239093	1.96759	-21.7015	1.57743e-69	Bacteria	Firmicutes_D	Bacilli	Bacillales_B	Bacillaceae_H	Bacillus_P	Bacillus_P altitudinis
G001025175	0.0257916	0.425133	-0.644368	0.0523579	0.726068	-66.7348	1.45554e-218	Bacteria	Actinobacteriota	Actinomycetia	Actinomycetales	Bifidobacteriaceae	Bifidobacterium	Bifidobacterium breve
G001042595	0.133054	1.68846	-2.75218	0.166028	2.86691	-15.5325	6.88042e-43	Bacteria	Actinobacteriota	Actinomycetia	Actinomycetales	Bifidobacteriaceae	Bifidobacterium	Bifidobacterium dentium
G001070095	0.67593	0.544055	-0.181871	0.669613	1.57647	-28.2479	3.21412e-97	Bacteria	Actinobacteriota	Actinomycetia	Actinomycetales	Actinomycetaceae	Pauljensenia	Pauljensenia sp000308055
G001070855	-0.63817	0.67443	-1.78277	-0.613531	0.404098	-61.7565	2.59151e-206	Bacteria	Actinobacteriota	Actinomycetia	Actinomycetales	Actinomycetaceae	Pauljensenia	Pauljensenia pyogenes_A
G001274535	-2.93771	3.52466	-9.07239	-2.82053	2.44878	-24.8651	4.15619e-83	Bacteria	Fusobacteriota	Fusobacteriia	Fusobacteriales	Leptotrichiaceae	Leptotrichia_A	Leptotrichia_A sp001274535
G001275135	-0.0525194	0.593438	-0.980513	-0.0435471	0.889257	-50.4474	2.98742e-175	Bacteria	Bacteroidota	Bacteroidia	Bacteroidales	Bacteroidaceae	Prevotella	Prevotella rara
G001276545	-3.0822	3.62322	-9.31848	-2.77024	2.31445	-24.9864	1.27283e-83	Bacteria	Proteobacteria	Gammaproteobacteria	Enterobacterales	Pasteurellaceae	Haemophilus_D	Haemophilus_D influenzae_F
G001278055	0.48923	0.673059	-0.528576	0.496325	1.57554	-28.3815	9.12946e-98	Bacteria	Desulfobacterota_F	Desulfuromonadia	Desulfuromonadales	Trichloromonadaceae	Deferrimonas	Deferrimonas soudanensis
G001404455	0.115524	0.0777994	-0.00688427	0.11494	0.247684	-341.604	0	Bacteria	Firmicutes_A	Clostridia_A	Lachnospirales	Lachnospiraceae	Blautia_A	Blautia_A wexlerae
G001405015	0.995895	0.543752	0.217067	0.984282	1.84089	-16.4949	5.59922e-47	Bacteria	Firmicutes_A	Clostridia_A	Clostridiales	Clostridiaceae	Clostridium_T	Clostridium_T disporicum_A
G001406515	0.878383	0.31742	0.445219	0.835633	1.45865	-35.6606	3.8644e-126	Bacteria	Firmicutes_A	Clostridia_A	Clostridiales	Clostridiaceae	Clostridium_T	Clostridium_T paraputrificum
G001434405	0.612598	0.939258	-0.632347	0.567967	1.90787	-17.7109	3.31356e-52	Bacteria	Firmicutes_D	Bacilli	Lactobacillales	Lactobacillaceae	Ligilactobacillus	Ligilactobacillus apodemi
G001435935	-0.102242	0.556806	-1.00175	-0.0908623	0.902671	-55.5524	7.08713e-190	Bacteria	Firmicutes_D	Bacilli	Lactobacillales	Lactobacillaceae	Limosilactobacillus	Limosilactobacillus panis
G001436475	-0.0741584	1.52034	-2.67569	0.00536441	2.39203	-19.9759	4.90962e-62	Bacteria	Firmicutes_D	Bacilli	Lactobacillales	Lactobacillaceae	Ligilactobacillus	Ligilactobacillus ruminis
G001436895	1.58424	0.450927	0.93296	1.56442	2.39214	6.20447	1.37483e-09	Bacteria	Firmicutes_D	Bacilli	Lactobacillales	Lactobacillaceae	Weissella_A	Weissella_A confusa
G001553605	-0.466004	1.04043	-2.24266	-0.407741	1.33927	-36.7224	4.86854e-130	Bacteria	Desulfobacterota_G	Desulfovibrionia	Desulfovibrionales	Desulfovibrionaceae	Desulfovibrio_R	Desulfovibrio_R fairfieldensis
G001591585	-1.06764	2.84826	-5.28886	-1.41304	4.0043	-17.6387	6.78818e-52	Bacteria	Firmicutes_D	Bacilli	Bacillales_B	DSM-18226	Niallia
G001643385	-0.18392	0.112591	-0.365268	-0.185657	0.00454272	-289.237	0	Bacteria	Firmicutes_A	Clostridia_A	Oscillospirales	Butyricicoccaceae	Agathobaculum	Agathobaculum butyriciproducens
G001678845	-1.2898	0.433297	-2.0346	-1.26398	-0.616083	-126.202	0	Bacteria	Firmicutes_A	Clostridia_A	Christensenellales	Christensenellaceae	Christensenella	Christensenella sp001678845
G001688625	0.0893262	0.0665456	-0.0218355	0.0910619	0.195764	-407.247	0	Bacteria	Firmicutes_A	Clostridia_A	Oscillospirales	Oscillospiraceae	Flavonifractor	Flavonifractor plautii
G001701255	2.64866	1.17059	0.902213	2.54531	4.71844	20.5762	1.2064e-64	Bacteria	Bacteroidota	Bacteroidia	Bacteroidales	Muribaculaceae	CAG-1031	CAG-1031 sp000431215
G001816025	2.08435	0.787806	0.911573	2.01984	3.40985	16.2476	6.3646e-46	Bacteria	Proteobacteria	Gammaproteobacteria	Enterobacterales	Enterobacteriaceae	Hafnia	Hafnia paralvei
G001854465	0.672215	0.404201	-0.00518314	0.665444	1.36739	-38.2056	2.19612e-135	Bacteria	Fusobacteriota	Fusobacteriia	Fusobacteriales	Fusobacteriaceae	Fusobacterium_C	Fusobacterium_C vincentii
G001915615	-0.192222	0.629103	-1.21613	-0.20414	0.805497	-52.0288	6.7765e-180	Bacteria	Bacteroidota	Bacteroidia	Bacteroidales	Marinifilaceae	Butyricimonas	Butyricimonas faecihominis
G001916615	-0.775903	1.75196	-3.96841	-0.71065	1.63826	-25.346	3.82956e-85	Bacteria	Firmicutes_A	Clostridia_A	Lachnospirales	Lachnospiraceae	CAG-194	CAG-194 sp000432915
G001916865	-0.262157	0.230456	-0.625916	-0.243102	0.0967556	-148.098	0	Bacteria	Firmicutes_C	Negativicutes	Acidaminococcales	Acidaminococcaceae	Phascolarctobacterium_A	Phascolarctobacterium_A succinatutens
G001945535	4.19678	1.67029	1.69242	3.97533	7.19447	32.9575	6.19251e-116	Bacteria	Firmicutes_D	Bacilli	Erysipelotrichales	Erysipelotrichaceae	Faecalibaculum	Faecalibaculum rodentium
G002160525	-0.46751	0.550973	-1.34007	-0.484562	0.398799	-69.3995	8.23161e-225	Bacteria	Firmicutes_A	Clostridia_A	Lachnospirales	Lachnospiraceae	Mediterraneibacter_A	Mediterraneibacter_A sp002160525
G002161675	-1.21723	1.60327	-3.96501	-1.21184	1.14984	-33.202	7.1195e-117	Bacteria	Firmicutes_A	Clostridia_A	Oscillospirales	Oscillospiraceae	UBA9475	UBA9475 sp002161675
G002251085	0.393808	0.19118	0.0721727	0.405127	0.701414	-109.901	2.12195e-300	Bacteria	Firmicutes_A	Clostridia_A	Peptostreptococcales	Peptostreptococcaceae	Romboutsia_B	Romboutsia_B maritimum
G002795425	0.183101	0.101109	0.0237734	0.174939	0.356745	-249.484	0	Bacteria	Proteobacteria	Gammaproteobacteria	Enterobacterales	Pasteurellaceae	Conservatibacter	Conservatibacter flavescens
G003149935	-3.11453	2.29605	-7.1947	-2.9105	-0.281194	-39.7106	1.0904e-140	Bacteria	Actinobacteriota	Coriobacteriia	Coriobacteriales	QAMH01	QAMH01	QAMH01 sp003149935
G003150645	0.0653665	0.11467	-0.12376	0.0680551	0.2654	-240.514	0	Bacteria	Firmicutes_A	Clostridia_A	Oscillospirales	Acutalibacteraceae	CAG-217	CAG-217 sp000436335
G003343605	0.0925149	0.683399	-1.01529	0.144692	1.15427	-39.5622	3.59168e-140	Bacteria	Firmicutes_A	Clostridia_A	Oscillospirales	QAKW01	QAKW01	QAKW01 sp003343605
G003343725	1.16293	1.76682	-1.76435	1.15378	4.18036	-3.18568	0.00155769	Bacteria	Actinobacteriota	Coriobacteriia	Coriobacteriales	Eggerthellaceae	Ellagibacter	Ellagibacter isourolithinifaciens
G003435055	-0.737853	0.524245	-1.61776	-0.741712	0.108298	-83.2513	2.64118e-254	Bacteria	Firmicutes_A	Clostridia_A	Lachnospirales	Lachnospiraceae	Marvinbryantia	Marvinbryantia sp900066075
G003438075	-0.877578	1.41995	-3.39852	-0.863901	1.24248	-32.7044	5.85617e-115	Bacteria	Firmicutes_A	Clostridia_A	Oscillospirales	Acutalibacteraceae	Ruminococcus_E	Ruminococcus_E sp003438075
G003438995	-6.73883	3.49828	-11.9341	-6.78276	-0.89899	-46.7841	4.50163e-164	Bacteria	Bacteroidota	Bacteroidia	Bacteroidales	Bacteroidaceae	OM05-12	OM05-12 sp003438995
G003457795	0.175126	0.0970739	0.014843	0.173711	0.343771	-261.497	0	Bacteria	Firmicutes_A	Clostridia_A	Lachnospirales	Lachnospiraceae	Roseburia	Roseburia inulinivorans
G003458885	-1.81807	0.922153	-3.53085	-1.69956	-0.542673	-70.7566	6.47494e-228	Bacteria	Firmicutes_A	Clostridia_A	Lachnospirales	Lachnospiraceae	UBA9414	UBA9414 sp003458885
G003467125	0.40194	0.285392	0.0118292	0.38265	0.880975	-73.0512	4.74373e-233	Bacteria	Firmicutes_C	Negativicutes	Veillonellales	Megasphaeraceae	Caecibacter	Caecibacter sp003467125
G003472385	-0.181838	0.138734	-0.400599	-0.196175	0.0389281	-234.433	0	Bacteria	Proteobacteria	Gammaproteobacteria	Burkholderiales	Burkholderiaceae_A	Duodenibacillus	Duodenibacillus sp003472385
G003477885	1.27989	0.259587	0.888993	1.27388	1.7084	-12.6712	3.70277e-31	Bacteria	Firmicutes_A	Clostridia_A	Lachnospirales	Lachnospiraceae	AF33-28	AF33-28 sp003477885
G003478355	0.358377	0.133039	0.144293	0.356213	0.57503	-163.256	0	Bacteria	Firmicutes_A	Clostridia_A	Lachnospirales	Lachnospiraceae	UBA3402	UBA3402 sp003478355
G003479825	-3.78552	5.09744	-11.9756	-4.06103	5.09681	-20.5196	2.12499e-64	Bacteria	Bacteroidota	Bacteroidia	Bacteroidales	Coprobacteraceae	Coprobacter	Coprobacter fastidiosus
G003479885	0.413049	0.254738	-0.00458263	0.412052	0.803915	-80.9696	9.30778e-250	Bacteria	Firmicutes_A	Clostridia_A	Lachnospirales	Lachnospiraceae	Ruminococcus_A	Ruminococcus_A sp003011855
G003481395	-0.826246	0.298513	-1.3746	-0.805795	-0.371055	-152.127	0	Bacteria	Firmicutes_A	Clostridia_A	Lachnospirales	Lachnospiraceae	TF01-11	TF01-11 sp001916135
G003481825	0.202688	0.0971071	0.0450432	0.20452	0.361062	-255.731	0	Bacteria	Firmicutes_A	Clostridia_A	Lachnospirales	Lachnospiraceae	UBA9502	UBA9502 sp003481825
G003481995	0.209345	0.253918	-0.183002	0.206558	0.595963	-97.2759	5.14835e-280	Bacteria	Firmicutes_A	Clostridia_A	Lachnospirales	Lachnospiraceae	OF09-33XD	OF09-33XD sp003481995
G003539625	0.407742	1.85027	-2.60592	0.432274	3.16819	-11.205	1.60224e-25	Bacteria	Firmicutes_D	Bacilli	ML615J-28	CAG-313	CAG-313	CAG-313 sp003539625
G004151455	-0.34237	0.477262	-1.12287	-0.353621	0.426286	-74.8738	4.96185e-237	Bacteria	Patescibacteria	Saccharimonadia	Saccharimonadales	Saccharimonadaceae	UMGS1907	UMGS1907 sp004151455
G004296775	0.683866	0.327322	0.185722	0.672027	1.24388	-46.4671	4.4583e-163	Bacteria	Bacteroidota	Bacteroidia	Bacteroidales	Marinilabiliaceae	JC017	JC017 sp004296775
G004555965	-0.048205	0.204215	-0.395725	-0.0396683	0.293866	-146.175	0	Bacteria	Firmicutes_A	Clostridia_A	Oscillospirales	Butyricicoccaceae	Butyricicoccus_A	Butyricicoccus_A porcorum
G004558425	-0.793897	0.275487	-1.28215	-0.769791	-0.37972	-162.494	0	Bacteria	Bacteroidota	Bacteroidia	Bacteroidales	Muribaculaceae	CAG-485	CAG-485 sp900321585
G004558535	-1.65894	1.67211	-4.69813	-1.57073	1.10575	-37.1183	1.77322e-131	Bacteria	Bacteroidota	Bacteroidia	Bacteroidales	Bacteroidaceae	Prevotellamassilia	Prevotellamassilia sp004558535
G004558915	0.1745	0.149197	-0.103458	0.182907	0.416559	-170.224	0	Bacteria	Firmicutes_A	Clostridia_A	Christensenellales	CAG-138	PeH17	PeH17 sp000435055
G004563615	-0.0412602	0.0723275	-0.160124	-0.03868	0.0734897	-410.801	0	Bacteria	Firmicutes_A	Clostridia_A	Oscillospirales	Acutalibacteraceae	UBA1691	UBA1691 sp900544715
G004570995	0.518865	0.761987	-0.766197	0.528058	1.62642	-24.2914	1.14495e-80	Bacteria	Firmicutes_D	Bacilli	Lactobacillales	Enterococcaceae	Enterococcus_D	Enterococcus_D gallinarum
G004803695	0.329226	0.475445	-0.354009	0.317944	1.05077	-46.9087	1.8328e-164	Bacteria	Bacteroidota	Bacteroidia	Bacteroidales	Muribaculaceae	Muribaculum	Muribaculum sp002492595
G007581405	-0.61263	1.48	-2.90187	-0.705208	2.09287	-27.7971	2.28011e-95	Bacteria	Proteobacteria	Gammaproteobacteria	Enterobacterales	Enterobacteriaceae	Salmonella	Salmonella bongori
G008667375	0.0292747	0.121153	-0.188824	0.0395759	0.22145	-233.602	0	Bacteria	Firmicutes_A	Clostridia_A	Oscillospirales	Acutalibacteraceae	CAG-180	CAG-180 sp000432435
G008667865	-0.0751022	1.03602	-1.47308	-0.199739	1.98355	-29.3324	1.24601e-101	Bacteria	Actinobacteriota	Coriobacteriia	Coriobacteriales	Eggerthellaceae	CAG-1427	CAG-1427 sp000436075
G009782605	-0.070653	0.688008	-1.32975	-0.0276392	0.885705	-44.0403	2.69747e-155	Bacteria	Actinobacteriota	Coriobacteriia	Coriobacteriales	Eggerthellaceae	Raoultibacter	Raoultibacter sp009782605
G010592515	0.839145	0.158642	0.564428	0.841558	1.09602	-76.2985	4.38485e-240	Bacteria	Proteobacteria	Gammaproteobacteria	Enterobacterales	Enterobacteriaceae	Enterobacter_B
G012841465	5.55859	1.29527	3.68813	5.41301	7.85945	63.527	9.25995e-211	Bacteria	Firmicutes_D	Bacilli	RF39	UBA660	DUUS01	DUUS01 sp012841465
G900066545	0.334383	0.514203	-0.474907	0.353525	1.17536	-43.1724	1.91954e-152	Bacteria	Firmicutes_A	Clostridia_A	Lachnospirales	Lachnospiraceae	Schaedlerella	Schaedlerella sp900066545
G900066905	1.29272	0.500477	0.529917	1.24813	2.12093	-6.05959	3.16038e-09	Bacteria	Firmicutes_A	Clostridia_A	Christensenellales	GCA-900066905	GCA-900066905	GCA-900066905 sp900066905
G900079775	-1.22142	0.271287	-1.71106	-1.20021	-0.799594	-196.528	0	Bacteria	Bacteroidota	Bacteroidia	Bacteroidales	Bacteroidaceae	Prevotella	Prevotella lascolaii
G900095835	-2.96156	3.47475	-9.6036	-2.62838	2.24518	-25.3596	3.35573e-85	Bacteria	Bacteroidota	Bacteroidia	Bacteroidales	Bacteroidaceae	F0040	F0040 sp900095835
G900100685	-0.104683	0.0914628	-0.253886	-0.100828	0.0459089	-338.724	0	Bacteria	Firmicutes_A	Clostridia_A	Lachnospirales	Lachnospiraceae	Enterocloster	Enterocloster clostridioformis
G900103425	0.475338	0.139037	0.252703	0.474581	0.727236	-139.389	0	Bacteria	Firmicutes_C	Negativicutes	Veillonellales	Dialisteraceae	Allisonella	Allisonella histaminiformans
G900106785	-1.80764	1.40862	-4.56873	-1.53037	0.216746	-46.1728	3.78461e-162	Bacteria	Bacteroidota	Bacteroidia	Bacteroidales	Bacteroidaceae	Prevotellamassilia	Prevotellamassilia timonensis
G900113595	0.616052	0.137551	0.39843	0.609823	0.829882	-120.435	0	Bacteria	Firmicutes_A	Clostridia_A	Lachnospirales	Lachnospiraceae	Eisenbergiella	Eisenbergiella tayi
G900113995	-0.13749	0.295648	-0.584701	-0.131008	0.329602	-107.009	6.26726e-296	Bacteria	Firmicutes_A	Clostridia_A	Oscillospirales	Ruminococcaceae	D5	D5 sp900113995
G900114575	-0.495605	0.202139	-0.819824	-0.499025	-0.169054	-191.943	0	Bacteria	Firmicutes_D	Bacilli	Erysipelotrichales	Erysipelotrichaceae	Clostridium_AQ	Clostridium_AQ innocuum
G900115425	0.212619	0.193523	-0.0983413	0.205856	0.533348	-127.296	0	Bacteria	Firmicutes_C	Negativicutes	Acidaminococcales	Acidaminococcaceae	Acidaminococcus	Acidaminococcus fermentans
G900119095	-0.0274756	0.473966	-0.863368	-0.0410075	0.735053	-62.1069	3.35184e-207	Bacteria	Desulfobacterota_G	Desulfovibrionia	Desulfovibrionales	Desulfovibrionaceae	Desulfovibrio_R	Desulfovibrio_R desulfuricans_A
G900120415	0.0619283	0.669135	-0.979682	0.0359096	1.14231	-41.3197	3.14511e-146	Bacteria	Actinobacteriota	Actinomycetia	Actinomycetales	Actinomycetaceae	Varibaculum	Varibaculum timonense
G900129135	0.3658	0.301661	-0.10706	0.361206	0.893174	-71.5076	1.30343e-229	Bacteria	Firmicutes_A	Clostridia_A	Lachnospirales	Lachnospiraceae	Lactonifactor	Lactonifactor longoviformis
G900142265	-0.42058	0.11707	-0.612397	-0.419838	-0.221574	-318.601	0	Bacteria	Firmicutes_A	Clostridia_A	Lachnospirales	Anaerotignaceae	Anaerotignum	Anaerotignum lactatifermentans
G900155525	-2.14011	1.47844	-4.6041	-1.90004	-0.254157	-48.4898	2.36534e-169	Bacteria	Desulfobacterota_G	Desulfovibrionia	Desulfovibrionales	Desulfovibrionaceae	Mailhella	Mailhella massiliensis
G900538515	0.962443	0.368989	0.36476	0.954994	1.55986	-26.1204	2.10935e-88	Bacteria	Actinobacteriota	Coriobacteriia	Coriobacteriales	Eggerthellaceae	CAG-1427	CAG-1427 sp000435675
G900538745	-0.469138	1.59552	-2.88931	-0.380281	2.02135	-23.9858	2.30687e-79	Bacteria	Bacteroidota	Bacteroidia	Bacteroidales	UBA11471	UBA11471	UBA11471 sp000434215
G900538815	0.276798	0.160043	0.0108392	0.275956	0.530761	-145.905	0	Bacteria	Firmicutes_A	Clostridia_A	Oscillospirales	Oscillospiraceae	CAG-110	CAG-110 sp000434635
G900539055	0.036261	0.110086	-0.143909	0.0388412	0.219341	-255.817	0	Bacteria	Firmicutes_A	Clostridia_A	Lachnospirales	Lachnospiraceae	CAG-127	CAG-127 sp900319515
G900539085	-0.149969	0.519934	-1.12631	-0.0966157	0.550207	-61.3277	3.20677e-205	Bacteria	Actinobacteriota	Coriobacteriia	Coriobacteriales	Eggerthellaceae	CAG-1427	CAG-1427 sp000435475
G900539105	0.106606	0.197938	-0.206818	0.0963797	0.436112	-135.168	0	Bacteria	Firmicutes_A	Clostridia_A	Oscillospirales	Acutalibacteraceae	Eubacterium_R	Eubacterium_R sp000436835
G900539185	-0.0648028	0.606589	-1.02969	-0.0771906	0.935054	-49.7587	3.39927e-173	Bacteria	Firmicutes_A	Clostridia_A	Lachnospirales	Lachnospiraceae	CAG-632	CAG-632 sp900539185
G900539545	-0.455729	0.370091	-1.11383	-0.424393	0.0990585	-102.682	5.00135e-289	Bacteria	Proteobacteria	Alphaproteobacteria	RF32	CAG-239	51-20	51-20 sp001917175
G900539795	0.330425	0.968231	-1.22411	0.296894	1.82942	-23.0095	3.54626e-75	Bacteria	Bacteroidota	Bacteroidia	Bacteroidales	Bacteroidaceae	Prevotella	Prevotella sp003447235
G900539845	0.157224	0.326361	-0.381112	0.168084	0.672378	-78.8776	1.7325e-245	Bacteria	Firmicutes_A	Clostridia_A	Oscillospirales	Acutalibacteraceae	Eubacterium_R	Eubacterium_R sp900539845
G900540045	1.34661	0.512583	0.548629	1.36397	2.15754	-3.81379	0.000158513	Bacteria	Firmicutes_A	Clostridia_A	Christensenellales	CAG-74	Firm-11	Firm-11 sp900540045
G900540205	3.39547	0.942714	1.95569	3.33551	4.97238	41.3937	1.7628e-146	Bacteria	Bacteroidota	Bacteroidia	Bacteroidales	Muribaculaceae	UBA7173	UBA7173 sp900540205
G900541615	1.29529	1.60205	-1.3579	1.21457	4.01858	-1.86085	0.0635005	Bacteria	Firmicutes_A	Clostridia_A	Oscillospirales	Oscillospiraceae	ER4	ER4 sp900317525
G900541935	-3.75159	1.17758	-5.77585	-3.58065	-2.05464	-88.2478	6.93653e-264	Bacteria	Bacteroidota	Bacteroidia	Bacteroidales	Muribaculaceae	CAG-279	CAG-279 sp900541935
G900543375	-3.84049	0.78861	-5.07903	-3.79747	-2.56408	-134.029	0	Bacteria	Bacteroidota	Bacteroidia	Bacteroidales	Bacteroidaceae	43-108	43-108 sp001915545
G900544175	-0.141632	0.110289	-0.321563	-0.141745	0.034781	-287.605	0	Bacteria	Bacteroidota	Bacteroidia	Bacteroidales	UBA932	CAG-831	CAG-831 sp900544175
G900544195	1.519	1.20702	-0.47285	1.43204	3.49669	1.23686	0.216866	Bacteria	Bacteroidota	Bacteroidia	Bacteroidales	UBA932	RC9	RC9 sp900544195
G900545025	-0.122825	0.131702	-0.323276	-0.119352	0.0977828	-237.989	0	Bacteria	Firmicutes_C	Negativicutes	Acidaminococcales	Acidaminococcaceae	Phascolarctobacterium_A	Phascolarctobacterium_A sp900545025
G900545235	0.00608146	0.0794231	-0.117937	0.004384	0.13746	-362.179	0	Bacteria	Firmicutes_A	Clostridia_A	Oscillospirales	Oscillospiraceae	CAG-83	CAG-83 sp000431575
G900545585	-0.186513	0.120033	-0.389917	-0.181572	-0.00380331	-271.735	0	Bacteria	Firmicutes_A	Clostridia_A	Oscillospirales	Oscillospiraceae	CAG-83	CAG-83 sp900545585
G900548305	0.202095	0.0811409	0.0620942	0.203092	0.333977	-306.197	0	Bacteria	Firmicutes_A	Clostridia_A	Oscillospirales	Acutalibacteraceae	UMGS1071	UMGS1071 sp900548305
G900548875	-1.43512	0.308297	-1.95592	-1.41536	-0.951602	-186.799	0	Bacteria	Bacteroidota	Bacteroidia	Bacteroidales	Muribaculaceae	CAG-279	CAG-279 sp900548875
G900549925	5.63624	1.40162	3.44831	5.55953	8.00853	59.815	2.57281e-201	Bacteria	Firmicutes_A	Clostridia_A	TANB77	CAG-508	CAG-273	CAG-273 sp003507395
G900551395	-1.23887	1.05205	-2.86904	-1.20575	0.405376	-51.0095	6.49361e-177	Bacteria	Firmicutes_A	Clostridia_A	Christensenellales	CAG-314	CAG-314	CAG-314 sp900551395
G900551515	0.148014	0.0824991	0.00247236	0.151052	0.281255	-314.267	0	Bacteria	Bacteroidota	Bacteroidia	Bacteroidales	Muribaculaceae	Paramuribaculum	Paramuribaculum sp900551515
G900552765	0.669173	0.723697	-0.42502	0.629967	1.88056	-21.4227	2.54846e-68	Bacteria	Firmicutes_A	Clostridia_A	TANB77	CAG-508	CAG-269	CAG-269 sp000431335
G900553625	2.09429	0.668062	1.14362	2.01832	3.36645	19.4576	8.80862e-60	Bacteria	Firmicutes_A	Clostridia_A	TANB77	CAG-508	CAG-793	CAG-793 sp000433915
G900604335	-1.33639	0.379791	-1.97561	-1.31014	-0.751866	-146.435	0	Bacteria	Firmicutes_A	Clostridia_A	Oscillospirales	Butyricicoccaceae	Butyricicoccus_A	Butyricicoccus_A sp900604335
G900604355	-0.0177376	0.384746	-0.659347	-0.0115952	0.584876	-76.0028	1.8695e-239	Bacteria	Firmicutes_A	Clostridia_A	Lachnospirales	Lachnospiraceae	Muricomes	Muricomes sp900604355
G901411515	-1.99785	1.1486	-3.96899	-1.95412	-0.404223	-59.9371	1.23701e-201	Bacteria	Actinobacteriota	Coriobacteriia	Coriobacteriales	Eggerthellaceae	Raoultibacter	Raoultibacter sp901411515
G902167945	0.0343569	0.0962082	-0.111952	0.0301702	0.190489	-293.113	0	Bacteria	Firmicutes_A	Clostridia_A	Lachnospirales	Lachnospiraceae	Blautia_A	Blautia_A massiliensis
G902363025	-0.185491	0.125457	-0.412053	-0.183891	0.00400481	-259.825	0	Bacteria	Firmicutes_A	Clostridia_A	Lachnospirales	Lachnospiraceae	CAG-81	CAG-81 sp000435795
G902373415	-0.926356	1.11558	-2.65052	-0.902367	0.579144	-42.5018	3.25441e-150	Bacteria	Firmicutes_A	Clostridia_A	Oscillospirales	UBA644	UBA644	UBA644 sp002299265
G902387315	0.263904	0.0829484	0.130285	0.264662	0.393428	-284.622	0	Bacteria	Firmicutes_A	Clostridia_A	Oscillospirales	Oscillospiraceae	Evtepia	Evtepia gabavorous
G902406265	3.50896	1.00138	1.97799	3.40479	5.31939	41.2353	6.09267e-146	Bacteria	Firmicutes_A	Clostridia_A	Oscillospirales	Ruminococcaceae	Ruminococcus_D	Ruminococcus_D sp000434695
G902774125	-0.717265	0.679807	-1.95181	-0.703288	0.37153	-63.595	6.27723e-211	Bacteria	Firmicutes_A	Clostridia_A	Lachnospirales	Lachnospiraceae	Eubacterium_G	Eubacterium_G sp902774125
GU045364	-0.251032	0.19561	-0.577265	-0.254289	0.0701873	-173.343	0	Bacteria	Firmicutes_D	Bacilli	Lactobacillales	Streptococcaceae	Streptococcus	Streptococcus lactarius
GU361825	-4.09462	2.7685	-8.30341	-4.35643	0.765032	-40.0143	9.58866e-142	Bacteria	Actinobacteriota	Actinomycetia	Actinomycetales	Bifidobacteriaceae	Bifidobacterium	Bifidobacterium merycicum
GU361834	-2.66166	1.65421	-5.15065	-2.60203	-0.18822	-49.643	7.5651e-173	Bacteria	Actinobacteriota	Actinomycetia	Actinomycetales	Bifidobacteriaceae	Bifidobacterium	Bifidobacterium thermophilum
GU562446	0.182426	0.120865	-0.0202445	0.183372	0.384009	-208.815	0	Bacteria	Firmicutes_A	Clostridia_A	Oscillospirales	Ruminococcaceae	Gemmiger_A	Gemmiger formicilis
HE576794	0.542908	0.198255	0.216753	0.528739	0.872879	-90.9376	7.65996e-269	Bacteria	Firmicutes_C	Negativicutes	Veillonellales	Megasphaeraceae	Megasphaera_A	Megasphaera_A elsdenii
HE603919	0.210142	0.089453	0.0772809	0.209829	0.368733	-275.946	0	Bacteria	Firmicutes_A	Clostridia_A	Lachnospirales	Lachnospiraceae	Hungatella_A	Hungatella_A effluvii
HE611955	2.40442	0.658399	1.36971	2.36351	3.529	29.1636	6.00138e-101	Bacteria	Proteobacteria	Gammaproteobacteria	Enterobacterales	Aeromonadaceae	Aeromonas	Aeromonas australiensis
HM037997	0.118662	0.178918	-0.199736	0.112499	0.41331	-148.189	0	Bacteria	Proteobacteria	Gammaproteobacteria	Burkholderiales	Burkholderiaceae_A	Sutterella	Sutterella wadsworthensis_A
HM103931	0.415023	0.175221	0.128131	0.411129	0.703403	-117.489	0	Bacteria	Firmicutes_D	Bacilli	Staphylococcales	Gemellaceae	Gemella
HM103934	-0.17672	0.446488	-0.916442	-0.158539	0.497545	-72.6143	4.39793e-232	Bacteria	Firmicutes_D	Bacilli	Staphylococcales	Gemellaceae	Gemella
HM120210	-3.25885	3.47045	-9.76085	-2.9342	1.65363	-27.1043	1.66299e-92	Bacteria	Firmicutes_A	Clostridia_A	Lachnospirales	Lachnospiraceae	Oribacterium	Oribacterium parvum
HM120211	-2.84241	3.59082	-8.86954	-2.55269	2.44674	-23.8762	6.78539e-79	Bacteria	Firmicutes_A	Clostridia_A	Lachnospirales	Lachnospiraceae	Oribacterium	Oribacterium asaccharolyticum
HM587321	-0.37563	0.185505	-0.67846	-0.383976	-0.0671427	-196.219	0	Bacteria	Firmicutes_A	Clostridia_A	Tissierellales	Peptoniphilaceae	Fenollaria
HM626177	0.296481	0.352271	-0.204362	0.247226	0.941347	-65.1697	8.52588e-215	Bacteria	Firmicutes_A	Clostridia_A	Lachnospirales	Lachnospiraceae	Blautia_A	Blautia_A stercoris
HM626178	0.314261	0.0976254	0.153416	0.315737	0.474603	-231.516	0	Bacteria	Firmicutes_A	Clostridia_A	Lachnospirales	Lachnospiraceae	Blautia_A	Blautia_A faecis
HM990965	0.915585	1.42624	-1.34967	0.889634	3.40921	-7.4148	7.37024e-13	Bacteria	Firmicutes_C	Negativicutes	Veillonellales	Megasphaeraceae	Megasphaera_A	Megasphaera_A indica
HQ698579	-0.0293555	0.808409	-1.38253	0.0120118	1.10804	-36.4594	4.44083e-129	Bacteria	Proteobacteria	Gammaproteobacteria	Pseudomonadales	Moraxellaceae	Psychrobacter	Psychrobacter pulmonis
HQ877677	-3.3567	3.62324	-10.0038	-2.85032	1.95771	-26.5014	5.3738e-90	Bacteria	Firmicutes_A	Clostridia_A	Lachnospirales	Lachnospiraceae	Lachnoanaerobaculum	Lachnoanaerobaculum orale
HQ888848	-1.15765	0.918954	-2.71731	-1.1249	0.0931168	-56.6297	7.86511e-193	Bacteria	Proteobacteria	Gammaproteobacteria	Enterobacterales	Enterobacteriaceae	Enterobacter_B	Enterobacter_B siamensis
JF824799	0.153142	0.504088	-0.688838	0.185588	0.913901	-51.2295	1.46247e-177	Bacteria	Bacteroidota	Bacteroidia	Bacteroidales	Rikenellaceae	Alistipes_A	Alistipes_A timonensis
JF824807	0.098434	0.142577	-0.112076	0.0989483	0.327689	-188.799	0	Bacteria	Firmicutes_D	Bacilli	Erysipelotrichales	Erysipelotrichaceae	Dielma	Dielma fastidiosa
JF824809	0.167636	0.395601	-0.529372	0.180724	0.821106	-64.5456	2.84527e-213	Bacteria	Actinobacteriota	Coriobacteriia	Coriobacteriales	Eggerthellaceae	Senegalimassilia	Senegalimassilia anaerobia
JN029805	0.148452	0.588168	-0.779046	0.127002	1.17049	-44.0656	2.22964e-155	Bacteria	Bacteroidota	Bacteroidia	Bacteroidales	Tannerellaceae	Macellibacteroides	Macellibacteroides fermentans
JN175352	0.661274	0.565471	-0.233366	0.635781	1.54249	-27.6964	5.92081e-95	Bacteria	Proteobacteria	Gammaproteobacteria	Burkholderiales	Neisseriaceae	Morococcus	Morococcus cerebrosus
JN703378	0.165199	0.148957	-0.0784402	0.16906	0.398182	-171.748	0	Bacteria	Bacteroidota	Bacteroidia	Bacteroidales	Coprobacteraceae	Coprobacter	Coprobacter fastidiosus
JN787193	1.38297	0.754567	0.233592	1.34127	2.62244	-1.6269	0.104549	Bacteria	Firmicutes_D	Bacilli	Lactobacillales	Streptococcaceae	Streptococcus	Streptococcus anginosus
JQ070300	-0.19541	1.32342	-2.3624	-0.256456	1.92958	-24.7808	9.48127e-83	Bacteria	Proteobacteria	Gammaproteobacteria	Enterobacterales	Enterobacteriaceae	Klebsiella_A	Klebsiella_A michiganensis
JQ809697	-3.12886	3.8323	-9.90048	-2.74893	2.57716	-23.8666	7.45577e-79	Bacteria	Synergistota	Synergistia	Synergistales	Synergistaceae	Cloacibacillus	Cloacibacillus porcorum
JX424767	-1.92112	2.48772	-5.88644	-1.88919	2.39735	-27.0566	2.62211e-92	Bacteria	Actinobacteriota	Coriobacteriia	Coriobacteriales	Coriobacteriaceae	Enorma	Enorma timonensis
JX861483	0.00382768	0.0896559	-0.144975	0.00471274	0.147705	-321.345	0	Bacteria	Firmicutes_D	Bacilli	Lactobacillales	Streptococcaceae	Streptococcus	Streptococcus rubneri
JX877776	0.338408	1.60692	-2.54273	0.444458	2.55237	-13.7648	1.51068e-35	Bacteria	Actinobacteriota	Actinobacteria	Mycobacteriales	Mycobacteriaceae	Lawsonella	Lawsonella clevelandensis
JX905358	1.76538	1.74199	-0.723561	1.71506	4.83989	3.68581	0.000259474	Bacteria	Actinobacteriota	Coriobacteriia	Coriobacteriales	Atopobiaceae	Tractidigestivibacter	Tractidigestivibacter scatoligenes
JX966318	4.92184	1.09855	3.15225	4.90794	6.62	63.3104	3.20061e-210	Bacteria	Proteobacteria	Gammaproteobacteria	Burkholderiales	Neisseriaceae	Uruburuella	Uruburuella testudinis
KC311367	-0.112312	0.144607	-0.372689	-0.109156	0.135443	-215.296	0	Bacteria	Firmicutes_A	Clostridia_A	Oscillospirales	Oscillospiraceae	Intestinimonas	Intestinimonas butyriciproducens
KF447772	-0.303189	0.214183	-0.653301	-0.302105	0.0307808	-163.182	0	Bacteria	Firmicutes_A	Clostridia_A	Oscillospirales	Oscillospiraceae	Lawsonibacter	Lawsonibacter sp000492175
KF990498	0.509494	0.15249	0.259714	0.505833	0.789763	-122.612	0	Bacteria	Actinobacteriota	Actinomycetia	Actinomycetales	Bifidobacteriaceae	Bifidobacterium	Bifidobacterium faecale
KM261818	0.799476	1.48968	-1.6509	0.911531	3.18068	-8.65788	1.2019e-16	Bacteria	Firmicutes_D	Bacilli	Lactobacillales	Streptococcaceae	Lactococcus_A	Lactococcus_A petauri
KM518626	-3.00573	1.88949	-6.2872	-2.88573	-0.588107	-47.1035	4.51476e-165	Bacteria	Proteobacteria	Gammaproteobacteria	Pseudomonadales	Moraxellaceae	Acinetobacter	Acinetobacter populi
KP001330	1.09769	0.516903	0.258314	1.07039	1.91916	-13.4129	4.03863e-34	Bacteria	Firmicutes_D	Bacilli	Lactobacillales	Streptococcaceae	Streptococcus	Streptococcus gallolyticus
KP057683	-0.629728	1.34143	-2.99458	-0.5493	1.29678	-30.9234	5.39895e-108	Bacteria	Proteobacteria	Gammaproteobacteria	Enterobacterales	Enterobacteriaceae	Citrobacter_A	Citrobacter_A pasteurii
KP889099	0.170042	0.0828515	0.0264922	0.172241	0.308791	-307.613	0	Bacteria	Firmicutes_A	Clostridia_A	Oscillospirales	Butyricicoccaceae	Agathobaculum	Agathobaculum butyriciproducens
KP966092	0.163524	0.105052	-0.00122147	0.161327	0.333408	-243.846	0	Bacteria	Firmicutes_A	Clostridia_A	Lachnospirales	Lachnospiraceae	Sellimonas	Sellimonas intestinalis
KP966093	-0.000657197	1.52274	-2.65132	0.0991822	2.26151	-18.9791	1.05754e-57	Bacteria	Firmicutes_A	Clostridia_A	Lachnospirales	Lachnospiraceae	Merdimonas	Merdimonas faecis
KR185326	-1.42906	2.40806	-4.99547	-1.60673	2.45651	-23.8649	7.58306e-79	Bacteria	Firmicutes_D	Bacilli	Erysipelotrichales	Erysipelotrichaceae	Absiella	Absiella argi
KR364746	0.295881	0.172398	0.000881914	0.301162	0.554979	-133.235	0	Bacteria	Firmicutes_A	Clostridia_A	Lachnospirales	Lachnospiraceae	Blautia_A	Blautia_A caecimuris
KR364761	-1.69192	0.96916	-3.38223	-1.65118	-0.210868	-64.7213	1.05643e-213	Bacteria	Firmicutes_A	Clostridia_A	Lachnospirales	Lachnospiraceae	Extibacter	Extibacter muris
KR364765	-1.02587	0.84006	-2.41379	-1.00501	0.298667	-58.8105	1.11396e-198	Bacteria	Firmicutes_D	Bacilli	Erysipelotrichales	Erysipelatoclostridiaceae	Longibaculum	Longibaculum muris
KR364771	0.304393	0.310509	-0.204684	0.288631	0.811986	-73.4251	7.1243e-234	Bacteria	Firmicutes_D	Bacilli	Erysipelotrichales	Erysipelotrichaceae	Longicatena	Longicatena caecimuris
KR364774	-0.868501	0.284703	-1.33212	-0.855475	-0.380592	-162.475	0	Bacteria	Firmicutes_A	Clostridia_A	Lachnospirales	Lachnospiraceae	Frisingicoccus	Frisingicoccus caecimuris
KR611794	-0.350868	0.600829	-1.35158	-0.332716	0.575506	-59.758	3.62197e-201	Bacteria	Proteobacteria	Gammaproteobacteria	Pseudomonadales	Moraxellaceae	Acinetobacter	Acinetobacter albensis
KU298954	0.0779793	0.140366	-0.142965	0.0768356	0.305929	-194.687	0	Bacteria	Actinobacteriota	Actinomycetia	Actinomycetales	Bifidobacteriaceae	Bifidobacterium	Bifidobacterium callitrichidarum
KU999999	0.488626	0.397893	-0.17254	0.484939	1.15202	-48.0394	5.69262e-168	Bacteria	Firmicutes_A	Clostridia_A	Oscillospirales	Ruminococcaceae	Harryflintia	Harryflintia acetispora
KX021300	-0.232066	0.429695	-0.953641	-0.208436	0.409564	-78.0283	1.00153e-243	Bacteria	Firmicutes_C	Negativicutes	Veillonellales	Megasphaeraceae	Megasphaera_A	Megasphaera hexanoica
KX025133	0.140297	0.116549	-0.060393	0.133205	0.344036	-223.779	0	Bacteria	Bacteroidota	Bacteroidia	Bacteroidales	Bacteroidaceae	Bacteroides_E	Bacteroides_E koreensis
KX025138	0.561728	0.269138	0.120267	0.55351	1.00327	-65.589	8.2042e-216	Bacteria	Firmicutes_A	Clostridia_A	Lachnospirales	Lachnospiraceae	Blautia_A	Blautia_A argi
KX186949	0.899791	1.12182	-0.846608	0.90017	2.6507	-9.70848	3.82397e-20	Bacteria	Proteobacteria	Gammaproteobacteria	Pseudomonadales	Pseudomonadaceae	Pseudomonas_E	Pseudomonas_E bubulae
KX426256	4.65082	1.84559	1.74439	4.57027	7.82588	34.7473	9.78506e-123	Bacteria	Proteobacteria	Alphaproteobacteria	Rhizobiales_A	Rhizobiaceae_A	Phyllobacterium	Phyllobacterium zundukense
KY797643	-1.72239	1.25572	-3.76722	-1.71603	0.293841	-50.437	3.20799e-175	Bacteria	Proteobacteria	Gammaproteobacteria	Enterobacterales	Enterobacteriaceae	Cedecea	Cedecea lapagei
KY930948	1.90198	1.25292	0.343701	1.768	3.87285	7.30495	1.52091e-12	Bacteria	Proteobacteria	Gammaproteobacteria	Enterobacterales	Enterobacteriaceae	Proteus	Proteus alimentorum
KY978733	0.184399	0.183541	-0.120494	0.189449	0.469532	-137.294	0	Bacteria	Firmicutes_A	Clostridia_A	Monoglobales_A	Monoglobaceae	Monoglobus	Monoglobus pectinilyticus
KY992930	-0.0284384	0.116952	-0.214705	-0.0312181	0.164801	-251.862	0	Bacteria	Firmicutes_D	Bacilli	Erysipelotrichales	Erysipelatoclostridiaceae	Faecalibacillus	Faecalibacillus faecis
KY992931	0.366834	0.366381	-0.373422	0.432456	0.908674	-58.8195	1.05451e-198	Bacteria	Firmicutes_D	Bacilli	Erysipelotrichales	Erysipelatoclostridiaceae	Faecalibacillus	Faecalibacillus intestinalis
KY992934	0.00479271	0.068863	-0.10276	0.00535279	0.11876	-418.093	0	Bacteria	Firmicutes_A	Clostridia_A	Lachnospirales	Lachnospiraceae	Clostridium_Q	Clostridium_Q fessum
L16472	0.59237	3.46458	-4.79603	0.453383	6.36876	-4.91824	1.27874e-06	Bacteria	Bacteroidota	Bacteroidia	Bacteroidales	Bacteroidaceae	Prevotella	Prevotella oulorum
L34421	0.165176	0.283458	-0.297356	0.15676	0.664961	-90.255	1.34739e-267	Bacteria	Firmicutes_A	Clostridia_A	Lachnospirales	Lachnospiraceae	Eubacterium_G	Eubacterium_G ventriosum
L76596	0.14971	0.108294	-0.0161626	0.148525	0.338371	-239.098	0	Bacteria	Firmicutes_A	Clostridia_A	Oscillospirales	Ruminococcaceae	Ruminococcus_C	Ruminococcus_C callidus
LC014934	-3.33044	3.33935	-9.0693	-3.00408	1.37946	-28.5971	1.20239e-98	Bacteria	Bacteroidota	Bacteroidia	Bacteroidales	Porphyromonadaceae	Porphyromonas_A	Porphyromonas_A pasteri
LC192831	0.14321	0.331232	-0.40245	0.125753	0.700387	-78.5638	7.72136e-245	Bacteria	Firmicutes_A	Clostridia_A	Lachnospirales	Lachnospiraceae	Faecalimonas	Faecalimonas umbilicata
LC371917	0.0480016	0.0956538	-0.106325	0.0452752	0.208273	-291.959	0	Bacteria	Firmicutes_A	Clostridia_A	Oscillospirales	Oscillospiraceae	Lawsonibacter	Lawsonibacter asaccharolyticus
LC374363	1.54534	0.526123	0.692847	1.51159	2.48446	3.83902	0.000143597	Bacteria	Firmicutes_D	Bacilli	Lactobacillales	Lactobacillaceae	Lactobacillus	Lactobacillus paragasseri
LC388666	-1.25282	0.285926	-1.7453	-1.23342	-0.826182	-188.663	0	Bacteria	Proteobacteria	Gammaproteobacteria	Burkholderiales	Burkholderiaceae_A	Sutterella	Sutterella megalosphaeroides
LC423447	0.528498	0.607156	-0.413562	0.52099	1.56164	-30.1686	5.42693e-105	Bacteria	Firmicutes_A	Clostridia_A	Lachnospirales	Lachnospiraceae	Mediterraneibacter_A	Mediterraneibacter_A butyricigenes
LC438515	-0.651135	1.82197	-3.77828	-0.445619	2.06161	-23.0024	3.80578e-75	Bacteria	Firmicutes_D	Bacilli	Lactobacillales	Enterococcaceae	Enterococcus_J	Enterococcus_J nangangensis
LC468789	0.241657	0.114659	0.0617857	0.236937	0.424275	-209.786	0	Bacteria	Bacteroidota	Bacteroidia	Bacteroidales	Rikenellaceae	Alistipes_A	Alistipes_A onderdonkii
LC468799	-0.00110526	0.106957	-0.187638	-0.000980687	0.187156	-270.287	0	Bacteria	Bacteroidota	Bacteroidia	Bacteroidales	Rikenellaceae	Alistipes_A	Alistipes_A communis
LC468801	0.598501	0.23575	0.230018	0.589312	0.997894	-71.7582	3.56804e-230	Bacteria	Bacteroidota	Bacteroidia	Bacteroidales	Rikenellaceae	Alistipes_A	Alistipes_A dispar
LC473138	1.81138	0.697215	0.805174	1.78241	3.00793	10.5285	4.87743e-23	Bacteria	Firmicutes_D	Bacilli	Lactobacillales	Enterococcaceae	Enterococcus_A	Enterococcus_A hulanensis
LC487980	0.635208	0.174396	0.364933	0.63134	0.900943	-92.7938	3.4711e-272	Bacteria	Firmicutes_C	Negativicutes	Veillonellales	Dialisteraceae	Dialister_B	Dialister_B hominis
LC495593	2.68535	0.728858	1.66401	2.59245	3.9429	34.0533	4.04461e-120	Bacteria	Firmicutes_D	Bacilli	Lactobacillales	Lactobacillaceae	Lactobacillus	Lactobacillus nasalidis
LN809884	-0.0866683	0.472668	-0.968901	-0.0637369	0.611082	-64.782	7.50823e-214	Bacteria	Proteobacteria	Gammaproteobacteria	Enterobacterales	Enterobacteriaceae	Proteus	Proteus penneri
LN846908	-1.07278	0.434088	-1.8106	-1.05904	-0.405041	-115.973	0	Bacteria	Firmicutes_A	Clostridia_A	Oscillospirales	Ruminococcaceae	Fournierella	Fournierella massiliensis
LN866996	-3.12411	1.76017	-6.52721	-2.89033	-0.695198	-51.9094	1.50655e-179	Bacteria	Firmicutes_A	Clostridia_A	Oscillospirales	Oscillospiraceae	Intestinimonas	Intestinimonas massiliensis
LR777868	0.172618	0.324013	-0.361827	0.174758	0.665471	-78.499	1.05198e-244	Bacteria	Proteobacteria	Gammaproteobacteria	Pseudomonadales	Pseudomonadaceae	Pseudomonas_E	Pseudomonas_E sivasensis
LR797591	5.23228	1.55823	3.08036	5.03297	8.24153	48.6183	9.58518e-170	Bacteria	Proteobacteria	Gammaproteobacteria	Pseudomonadales	Pseudomonadaceae	Pseudomonas_E	Pseudomonas_E neuropathic
LT576408	1.74619	0.416126	1.07519	1.72888	2.45849	14.5073	1.34106e-38	Bacteria	Firmicutes_A	Clostridia_A	Oscillospirales	Ruminococcaceae	Massiliimalia	Massiliimalia massiliensis
LT615140	1.81532	0.643579	0.749463	1.78186	2.89585	11.5283	9.76824e-27	Bacteria	Proteobacteria	Gammaproteobacteria	Enterobacterales	Enterobacteriaceae	Citrobacter_A	Citrobacter_A europaeus
M58739	0.135372	0.723416	-0.789865	0.0494165	1.4455	-36.1888	4.35925e-128	Bacteria	Actinobacteriota	Actinomycetia	Actinomycetales	Bifidobacteriaceae	Bifidobacterium	Bifidobacterium longum
MF398391	0.162242	1.94573	-3.05283	0.244696	3.24045	-13.1787	3.53879e-33	Bacteria	Firmicutes_D	Bacilli	Bacillales_B	DSM-1321	Pradoshia	Pradoshia eiseniae
MF443455	0.174347	0.113021	0.0116226	0.173387	0.353983	-224.738	0	Bacteria	Firmicutes_D	Bacilli	Lactobacillales	Streptococcaceae	Streptococcus	Streptococcus downii
MG811574	0.127681	0.429351	-0.537697	0.125261	0.919967	-61.333	3.10883e-205	Bacteria	Firmicutes_C	Negativicutes	Veillonellales	Megasphaeraceae	Megasphaera_A	Megasphaera stantonii
MG963286	0.00715073	0.454778	-0.740297	0.0225248	0.741446	-63.2045	5.87402e-210	Bacteria	Bacteroidota	Bacteroidia	Bacteroidales	Marinifilaceae	Butyricimonas	Butyricimonas faecalis
MG963288	-0.119325	0.06998	-0.222905	-0.119554	-0.00640318	-446.893	0	Bacteria	Firmicutes_A	Clostridia_A	Oscillospirales	Oscillospiraceae	Dysosmobacter	Dysosmobacter welbionis
MH400075	1.0064	0.553848	0.212492	0.994576	1.86529	-15.8147	4.40224e-44	Bacteria	Firmicutes_A	Clostridia_A	Eubacteriales	Eubacteriaceae	Eubacterium_O	Eubacterium_O maltosivorans
MH697664	-0.136897	1.4183	-2.63357	-0.159623	2.02363	-22.2977	4.15515e-72	Bacteria	Bacteroidota	Bacteroidia	Bacteroidales	Tannerellaceae	Parabacteroides_B	Parabacteroides_B acidifaciens
MJ005-barcode25-umi17993bins-ubs-12	0.742085	0.483897	-0.0410164	0.775516	1.45298	-29.0255	2.17872e-100	Bacteria	Firmicutes_A	Clostridia_A	Lachnospirales	Lachnospiraceae	Anaerostipes	Anaerostipes caccae
MJ005-barcode25-umi63491bins-ubs-4	0.996902	0.317044	0.538004	0.971921	1.6021	-28.2263	3.94106e-97	Bacteria	Firmicutes_A	Clostridia_A	Lachnospirales	Lachnospiraceae	Eisenbergiella	Eisenbergiella tayi
MJ005-barcode25-umi74089bins-ubs-3	-0.45531	0.434676	-1.17067	-0.44844	0.259122	-87.4058	2.63599e-262	Bacteria	Firmicutes_A	Clostridia_A	Lachnospirales	Lachnospiraceae
MJ005-barcode25-umi76339bins-ubs-3	0.665097	0.208621	0.351698	0.646443	1.02536	-74.7055	1.14727e-236	Bacteria	Firmicutes_A	Clostridia_A	Lachnospirales	Lachnospiraceae
MJ005-barcode26-umi17599bins-ubs-11	-0.261216	0.650189	-1.31137	-0.259688	0.896442	-52.4637	3.73205e-181	Bacteria	Firmicutes_A	Clostridia_A	Lachnospirales	Anaerotignaceae
MJ005-barcode26-umi20925bins-ubs-11	0.376359	2.45713	-3.79638	0.348758	4.54237	-8.69302	9.26988e-17	Bacteria	Bacteroidota	Bacteroidia	Bacteroidales	Bacteroidaceae	Bacteroides_E
MJ005-barcode26-umi80890bins-ubs-3	0.792085	0.500828	-0.122686	0.788453	1.63791	-26.0475	4.26545e-88	Bacteria	Firmicutes_A	Clostridia_A	Lachnospirales	Lachnospiraceae	Lachnospira	Lachnospira eligens
MJ005-barcode27-umi101050bins-ubs-3	-1.60967	1.31313	-3.8691	-1.50142	0.352647	-46.5151	3.14812e-163	Bacteria	Bacteroidota	Bacteroidia	Bacteroidales	Tannerellaceae	Parabacteroides_B	Parabacteroides_B merdae
MJ005-barcode27-umi25984bins-ubs-9	1.66316	2.45248	-2.12596	1.53806	5.65081	1.78436	0.0751243	Bacteria	Fusobacteriota	Fusobacteriia	Fusobacteriales	Leptotrichiaceae	Leptotrichia_A
MJ005-barcode27-umi70850bins-ubs-3	-1.3249	0.586712	-2.34218	-1.27781	-0.346195	-94.399	4.98435e-275	Bacteria	Firmicutes_A	Clostridia_A	Lachnospirales	Lachnospiraceae	Bariatricus
MJ005-barcode27-umi74373bins-ubs-3	0.760592	1.31065	-1.24939	0.704045	3.0561	-10.4339	1.0683e-22	Bacteria	Firmicutes_C	Negativicutes	Selenomonadales_A	Selenomonadaceae	Megamonas
MJ005-barcode27-umi83380bins-ubs-3	2.42174	0.758271	1.32728	2.34643	3.67879	25.7794	5.70531e-87	Bacteria	Cyanobacteria	Vampirovibrionia	Gastranaerophilales	Gastranaerophilaceae	Zag111	Zag111 sp001899395
MJ005-barcode33-umi12779bins-ubs-15	0.653083	1.28137	-1.35893	0.674486	2.77574	-12.3503	6.73648e-30	Bacteria	Firmicutes_A	Clostridia_A	Oscillospirales	Ruminococcaceae	Ruminococcus_D	Ruminococcus_D bicirculans
MJ005-barcode33-umi19696bins-ubs-13	0.609592	0.327081	0.0560463	0.630544	1.11827	-51.043	5.17387e-177	Bacteria	Firmicutes_A	Clostridia_A	Oscillospirales	Acutalibacteraceae	RUG762
MJ005-barcode33-umi19895bins-ubs-10	-0.350073	0.352666	-0.928339	-0.33897	0.185057	-101.764	1.58001e-287	Bacteria	Firmicutes_C	Negativicutes	Veillonellales	Veillonellaceae	Veillonella_A
MJ005-barcode33-umi24521bins-ubs-11	1.59786	0.473874	0.936946	1.55839	2.43192	6.47884	2.72629e-10	Bacteria	Firmicutes_A	Clostridia_A	Oscillospirales	Ruminococcaceae	Phocea
MJ005-barcode33-umi29888bins-ubs-8	-1.89677	0.739869	-3.20398	-1.87417	-0.787508	-90.3168	1.03848e-267	Bacteria	Bacteroidota	Bacteroidia	Bacteroidales	Bacteroidaceae	Bacteroides_E	Bacteroides_E fragilis
MJ005-barcode33-umi56723bins-ubs-5	0.151288	0.293869	-0.29767	0.140772	0.63291	-88.0027	1.99349e-263	Bacteria	Firmicutes_A	Clostridia_A	Oscillospirales	Butyricicoccaceae	Agathobaculum	Agathobaculum butyriciproducens
MJ005-barcode33-umi71475bins-ubs-3	0.270766	0.0965834	0.112275	0.270436	0.425608	-243.02	0	Bacteria	Firmicutes_A	Clostridia_A	Oscillospirales	Oscillospiraceae	CAG-83
MJ005-barcode33-umi79346bins-ubs-3	-0.742138	2.89689	-5.65081	-0.673356	3.75754	-15.0954	4.74118e-41	Bacteria	Firmicutes_A	Clostridia_A	Oscillospirales	Acutalibacteraceae	Ruminococcus_E	Ruminococcus_E bromii_B
MJ005-barcode41-umi54088bins-ubs-6	-0.54906	0.204786	-0.878367	-0.560149	-0.210692	-194.683	0	Bacteria	Firmicutes_A	Clostridia_A	Oscillospirales	Acutalibacteraceae	UMGS1071	UMGS1071 sp900548305
MJ005-barcode41-umi56442bins-ubs-4	0.802612	1.54881	-1.59582	0.907731	3.2242	-8.28686	1.78839e-15	Bacteria	Firmicutes_A	Clostridia_A	Lachnospirales	Lachnospiraceae	Anaerostipes	Anaerostipes hadrus
MJ005-barcode41-umi73083bins-ubs-3	0.176959	0.123084	-0.0306603	0.180907	0.37786	-205.94	0	Bacteria	Firmicutes_A	Clostridia_A	Lachnospirales	Lachnospiraceae	Anaerostipes	Anaerostipes hadrus
MJ005-barcode41-umi82693bins-ubs-3	0.0691527	0.0988562	-0.0939939	0.071543	0.226237	-278.222	0	Bacteria	Firmicutes_A	Clostridia_A	Lachnospirales	Lachnospiraceae	Faecalimonas
MJ005-barcode41-umi98238bins-ubs-3	-0.925495	0.204826	-1.27057	-0.91558	-0.593002	-231.4	0	Bacteria	Firmicutes_A	Clostridia_A	Lachnospirales	Lachnospiraceae	Enterocloster
MJ005-barcode42-umi85849bins-ubs-3	-0.790172	1.70584	-3.55135	-0.77387	1.99127	-26.1985	9.92879e-89	Bacteria	Bacteroidota	Bacteroidia	Bacteroidales	Bacteroidaceae	Bacteroides_E
MJ005-barcode42-umi87138bins-ubs-3	1.78224	0.85177	0.369006	1.77684	3.1623	7.93376	2.16674e-14	Bacteria	Firmicutes_C	Negativicutes	Selenomonadales_A	Selenomonadaceae	Megamonas	Megamonas rupellensis
MJ005-barcode43-umi60648bins-ubs-5	1.80006	2.69285	-2.5702	2.07358	5.99202	2.64185	0.00856974	Bacteria	Firmicutes_C	Negativicutes	Selenomonadales_A	Selenomonadaceae	Megamonas
MJ005-barcode49-umi1461bins-ubs-82	0.522529	0.231309	0.166539	0.506986	0.904576	-79.705	3.45247e-247	Bacteria	Firmicutes_A	Clostridia_A	Lachnospirales
MJ005-barcode49-umi17498bins-ubs-11	0.302966	1.0447	-1.29234	0.264663	2.03817	-21.8511	3.55127e-70	Bacteria	Firmicutes_A	Clostridia_A	Oscillospirales	Ruminococcaceae	QAMM01	QAMM01 sp900552945
MJ005-barcode49-umi287bins-ubs-156	0.696878	1.65413	-1.83412	0.714432	3.41172	-9.03767	6.99551e-18	Bacteria	Firmicutes_A	Clostridia_A	Oscillospirales	Ruminococcaceae	Ruminococcus_C
MJ005-barcode49-umi38606bins-ubs-6	-2.06489	0.874606	-3.61931	-1.95292	-0.687687	-80.2474	2.70222e-248	Bacteria	Firmicutes_A	Clostridia_A	Oscillospirales	Oscillospiraceae	CAG-110	CAG-110 sp000434635
MJ005-barcode49-umi48381bins-ubs-5	0.531751	1.06704	-1.23475	0.521986	2.32864	-17.1053	1.35094e-49	Bacteria	Firmicutes_C	Negativicutes	Veillonellales	Dialisteraceae	Allisonella
MJ005-barcode49-umi50414bins-ubs-6	0.707567	2.37395	-3.28985	0.867117	4.06042	-6.20724	1.35291e-09	Bacteria	Firmicutes_C	Negativicutes	Veillonellales	Dialisteraceae	Allisonella	Allisonella histaminiformans
MJ005-barcode49-umi69725bins-ubs-3	-0.189635	0.955152	-1.78887	-0.209065	1.43228	-34.2142	9.95787e-121	Bacteria	Bacteroidota	Bacteroidia	Flavobacteriales	Flavobacteriaceae	Flavobacterium	Flavobacterium sp002256385
MJ005-barcode50-umi107842bins-ubs-3	-2.17845	1.21344	-4.53101	-1.955	-0.628062	-59.7111	4.80216e-201	Bacteria	Firmicutes_A	Clostridia_A	Oscillospirales	Acutalibacteraceae	Eubacterium_R
MJ005-barcode50-umi36165bins-ubs-7	-0.344135	0.830878	-1.64619	-0.355144	0.967345	-43.0505	4.85948e-152	Bacteria	Firmicutes_A	Clostridia_A	Christensenellales	Borkfalkiaceae	Borkfalkia
MJ005-barcode50-umi41097bins-ubs-6	2.94528	0.955409	1.51529	2.87382	4.81474	31.4196	5.95259e-110	Bacteria	Firmicutes_A	Clostridia_A	Oscillospirales	Ruminococcaceae	Ruminococcus_C	Ruminococcus_C sp000433635
MJ005-barcode50-umi46768bins-ubs-5	1.09155	0.533963	0.25291	1.04635	1.99553	-13.2146	2.53865e-33	Bacteria	Firmicutes_A	Clostridia_A	Oscillospirales	CAG-272	QALR01	QALR01 sp900552255
MJ005-barcode50-umi65880bins-ubs-4	1.36244	2.33689	-2.28027	1.33911	4.76616	-0.701037	0.483689	Bacteria	Cyanobacteria	Vampirovibrionia	Gastranaerophilales	Gastranaerophilaceae	Zag1	Zag1 sp001765415
MJ005-barcode50-umi73792bins-ubs-3	-1.24759	1.39615	-3.432	-1.20923	1.06325	-38.5622	1.18632e-136	Bacteria	Proteobacteria	Gammaproteobacteria	Enterobacterales	Pasteurellaceae	Haemophilus_D	Haemophilus_D parainfluenzae
MJ005-barcode50-umi8001bins-ubs-24	0.425699	0.339591	-0.0960392	0.40849	1.00586	-59.9929	8.85346e-202	Bacteria	Firmicutes_D	Bacilli	RF39	UBA660	RUG13038
MJ005-barcode51-umi66283bins-ubs-4	1.45722	0.561248	0.549633	1.41248	2.43117	0.458697	0.646702	Bacteria	Firmicutes_A	Clostridia_A	Christensenellales	Borkfalkiaceae	UBA1259
MJ005-barcode51-umi74379bins-ubs-3	-0.443302	1.31324	-2.61717	-0.456771	1.69786	-28.748	2.9208e-99	Bacteria	Bacteroidota	Bacteroidia	Bacteroidales	Bacteroidaceae	Bacteroides_E	Bacteroides_E fragilis
MJ005-barcode57-umi28747bins-ubs-9	-1.66225	0.696483	-2.76578	-1.59262	-0.672207	-89.2082	1.13707e-265	Bacteria	Firmicutes_A	Clostridia_A	Lachnospirales	Lachnospiraceae	Faecalimonas
MJ005-barcode57-umi73096bins-ubs-3	0.339625	0.714712	-0.766812	0.310215	1.57287	-30.9139	5.8886e-108	Bacteria	Proteobacteria	Gammaproteobacteria	Burkholderiales	Burkholderiaceae_A	Parasutterella	Parasutterella sp000980495
MJ005-barcode57-umi73477bins-ubs-3	0.375485	0.864473	-1.00726	0.355784	1.74011	-24.7287	1.57666e-82	Bacteria	Firmicutes_A	Clostridia_A	Lachnospirales	Lachnospiraceae	Blautia_A	Blautia_A faecis
MJ005-barcode57-umi73982bins-ubs-3	0.912316	0.442277	0.187892	0.891743	1.6478	-24.0589	1.12351e-79	Bacteria	Firmicutes_B	Peptococcia	Peptococcales	Peptococcaceae	Peptococcus	Peptococcus niger
MJ005-barcode57-umi78360bins-ubs-3	1.02157	1.17614	-0.840196	0.979016	2.92633	-7.18935	3.23223e-12	Bacteria	Firmicutes_A	Clostridia_A	Oscillospirales	Oscillospiraceae	NK3B98
MJ005-barcode57-umi81762bins-ubs-3	1.38728	0.587918	0.390294	1.41236	2.33239	-1.94141	0.0529126	Bacteria	Firmicutes_A	Clostridia_A	Oscillospirales	Acutalibacteraceae	Ruminococcus_E	Ruminococcus_E sp900314705
MJ005-barcode58-umi1334bins-ubs-82	-6.34031	3.71835	-11.7065	-6.47212	-0.529895	-41.8715	4.25011e-148	Bacteria	Firmicutes_D	Bacilli	RF39	UBA660	CAG-605	CAG-605 sp000433475
MJ005-barcode58-umi1779bins-ubs-72	-0.294191	1.50907	-2.85576	-0.169486	2.27973	-23.0413	2.58775e-75	Bacteria	Fusobacteriota	Fusobacteriia	Fusobacteriales	Fusobacteriaceae	Fusobacterium_A	Fusobacterium_A mortiferum
MJ005-barcode58-umi63230bins-ubs-4	-0.00243235	0.17742	-0.298494	0.00555571	0.288345	-163.092	0	Bacteria	Firmicutes_A	Clostridia_A	Lachnospirales	Lachnospiraceae	Agathobacter	Agathobacter rectalis
MJ005-barcode65-umi112088bins-ubs-3	-0.779226	0.420733	-1.438	-0.80177	-0.0692259	-105.7	7.18328e-294	Bacteria	Proteobacteria	Gammaproteobacteria	Burkholderiales	Burkholderiaceae_A	Sutterella	Sutterella wadsworthensis_A
MJ005-barcode65-umi17147bins-ubs-12	-0.921012	0.448579	-1.75736	-0.888605	-0.260142	-105.46	1.72429e-293	Bacteria	Firmicutes_A	Clostridia_A	Oscillospirales	Butyricicoccaceae	Butyricicoccus_A	Butyricicoccus_A pullicaecorum
MJ005-barcode65-umi21552bins-ubs-10	-0.562113	0.618071	-1.59521	-0.556948	0.413746	-64.9266	3.33066e-214	Bacteria	Firmicutes_A	Clostridia_A	Lachnospirales	Lachnospiraceae	Lachnoclostridium_A	Lachnoclostridium_A sp003464085
MJ005-barcode65-umi53832bins-ubs-5	-0.787065	0.471653	-1.62796	-0.729635	-0.0650444	-94.6212	2.03091e-275	Bacteria	Firmicutes_A	Clostridia_A	Oscillospirales	Butyricicoccaceae	Butyricicoccus_A	Butyricicoccus_A pullicaecorum
MJ005-barcode65-umi77095bins-ubs-3	-0.0211875	0.294387	-0.494937	-0.0344065	0.457081	-99.5655	6.90943e-284	Bacteria	Firmicutes_A	Clostridia_A	Oscillospirales	Acutalibacteraceae	Hydrogeniiclostridium
MJ005-barcode65-umi771bins-ubs-103	0.0751544	0.352938	-0.511779	0.0638219	0.648608	-77.5885	8.31219e-243	Bacteria	Proteobacteria	Gammaproteobacteria	Enterobacterales	Pasteurellaceae	Haemophilus_A	Haemophilus_A paraphrohaemolyticus
MJ005-barcode65-umi84911bins-ubs-3	-0.398061	0.16505	-0.677376	-0.40845	-0.122434	-223.256	0	Bacteria	Firmicutes_C	Negativicutes	Veillonellales	Veillonellaceae	Veillonella_A
MJ005-barcode66-umi3318bins-ubs-45	-0.717868	0.25674	-1.13501	-0.72323	-0.304934	-168.437	0	Bacteria	Fusobacteriota	Fusobacteriia	Fusobacteriales	Fusobacteriaceae	Fusobacterium_A
MJ005-barcode66-umi80747bins-ubs-3	0.261747	0.775161	-1.03409	0.216604	1.46979	-30.5125	2.30701e-106	Bacteria	Firmicutes_A	Clostridia_A	Lachnospirales	Anaerotignaceae	Anaerotignum	Anaerotignum faecicola
MJ005-barcode73-umi26241bins-ubs-10	-0.587037	0.706367	-1.8919	-0.543198	0.537897	-57.5165	3.13593e-195	Bacteria	Firmicutes_A	Clostridia_A	Lachnospirales	Lachnospiraceae	Sellimonas	Sellimonas intestinalis
MJ005-barcode74-umi110712bins-ubs-3	-0.152604	0.7104	-1.50846	-0.0632364	0.929609	-44.9593	2.82341e-158	Bacteria	Firmicutes_C	Negativicutes	Selenomonadales_A	Selenomonadaceae	Mitsuokella	Mitsuokella multacida
MJ005-barcode74-umi112151bins-ubs-3	-2.52013	1.73532	-5.63845	-2.26629	-0.164516	-45.6915	1.2753e-160	Bacteria	Proteobacteria	Gammaproteobacteria	Burkholderiales	Burkholderiaceae_A	Sutterella	Sutterella wadsworthensis_A
MJ005-barcode74-umi11449bins-ubs-17	-0.0256612	0.221258	-0.385757	-0.021315	0.31888	-132.878	0	Bacteria	Firmicutes_D	Bacilli	Lactobacillales	Lactobacillaceae	Ligilactobacillus	Ligilactobacillus salivarius
MJ005-barcode74-umi21908bins-ubs-11	-0.637266	0.675058	-1.86392	-0.624717	0.392351	-61.6723	4.24285e-206	Bacteria	Firmicutes_A	Clostridia_A	Lachnospirales	Lachnospiraceae	Roseburia	Roseburia intestinalis
MJ005-barcode74-umi27726bins-ubs-9	0.740027	1.9506	-2.08008	0.660334	4.12443	-7.22162	2.62126e-12	Bacteria	Firmicutes_D	Bacilli	Lactobacillales	Lactobacillaceae	Limosilactobacillus	Limosilactobacillus mucosae
MJ005-barcode74-umi28382bins-ubs-8	0.0894436	1.77092	-2.62817	0.00212365	2.96026	-15.3017	6.45442e-42	Bacteria	Firmicutes_C	Negativicutes	Selenomonadales_A	Selenomonadaceae	Megamonas	Megamonas rupellensis
MJ005-barcode74-umi36070bins-ubs-7	-2.07881	0.839502	-3.56771	-2.01339	-0.884857	-83.9346	1.20665e-255	Bacteria	Desulfobacterota_G	Desulfovibrionia	Desulfovibrionales	Desulfovibrionaceae	Mailhella	Mailhella massiliensis
MJ005-barcode74-umi597bins-ubs-114	0.424577	1.18348	-1.43405	0.475781	2.27093	-17.2334	3.79597e-50	Bacteria	Firmicutes_D	Bacilli	Lactobacillales	Lactobacillaceae	Lactobacillus	Lactobacillus iners
MJ005-barcode74-umi76746bins-ubs-3	3.29087	1.2685	1.43056	3.16785	5.36188	29.1133	9.5935e-101	Bacteria	Firmicutes_C	Negativicutes	Selenomonadales_A	Selenomonadaceae	Mitsuokella	Mitsuokella multacida
MJ005-barcode82-umi45532bins-ubs-5	0.738601	0.301091	0.261113	0.747605	1.2577	-46.8795	2.26165e-164	Bacteria	Firmicutes_A	Clostridia_A	Monoglobales_A	Monoglobaceae	Monoglobus	Monoglobus pectinilyticus
MJ005-barcode82-umi80613bins-ubs-3	0.31621	0.942564	-0.949028	0.1996	2.20283	-23.9377	3.7029e-79	Bacteria	Firmicutes_D	Bacilli	Lactobacillales	Lactobacillaceae	Limosilactobacillus	Limosilactobacillus mucosae
MJ006-1-barcode25-umi12233bins-ubs-17	-0.223568	0.350137	-0.775033	-0.221871	0.298804	-95.2723	1.47749e-276	Bacteria	Firmicutes_A	Clostridia_A	Christensenellales	Borkfalkiaceae	Borkfalkia
MJ006-1-barcode25-umi151647bins-ubs-3	0.12614	1.71104	-2.62908	0.0714815	3.15043	-15.4083	2.29762e-42	Bacteria	Firmicutes_A	Clostridia_A	Oscillospirales	Oscillospiraceae	ER4	ER4 sp000765235
MJ006-1-barcode25-umi2330bins-ubs-38	-5.71383	3.3585	-11.3625	-5.61366	-0.92327	-42.6272	1.24097e-150	Bacteria	Firmicutes_A	Clostridia_A	Lachnospirales	Lachnospiraceae	Lachnospira	Lachnospira eligens
MJ006-1-barcode25-umi247660bins-ubs-3	-1.14247	1.2781	-3.20857	-1.20564	1.09845	-40.4793	2.36704e-143	Bacteria	Bacteroidota	Bacteroidia	Bacteroidales	Tannerellaceae	Parabacteroides_B	Parabacteroides_B merdae
MJ006-1-barcode25-umi36646bins-ubs-9	0.501866	0.755955	-0.736031	0.477466	1.67944	-24.935	2.10154e-83	Bacteria	Firmicutes_A	Clostridia_A	Christensenellales	CAG-74
MJ006-1-barcode25-umi66634bins-ubs-6	-0.0792015	0.323359	-0.547544	-0.117525	0.440838	-94.2328	9.77036e-275	Bacteria	Firmicutes_A	Clostridia_A	Oscillospirales	Acutalibacteraceae	UBA5905
MJ006-1-barcode25-umi867bins-ubs-52	-1.21758	1.15149	-3.21429	-1.07828	0.217436	-46.2343	2.41836e-162	Bacteria	Proteobacteria	Gammaproteobacteria	Enterobacterales	Pasteurellaceae	Haemophilus_D
MJ006-1-barcode25-umi8688bins-ubs-21	2.82241	1.83995	0.0521881	2.83739	5.78279	14.9794	1.45127e-40	Bacteria	Firmicutes_A	Clostridia_A	Oscillospirales	Acutalibacteraceae	CAG-180	CAG-180 sp000432435
MJ006-1-barcode26-umi102566bins-ubs-4	0.263764	0.303503	-0.242042	0.274882	0.764368	-77.7975	3.03675e-243	Bacteria	Firmicutes_A	Clostridia_A	Peptostreptococcales	Anaerovoracaceae
MJ006-1-barcode26-umi109579bins-ubs-4	0.150269	1.27347	-1.94728	0.22599	2.05494	-20.3236	1.51078e-63	Bacteria	Firmicutes_A	Clostridia_A	Peptostreptococcales	Anaerovoracaceae
MJ006-1-barcode26-umi110136bins-ubs-5	-2.85686	1.85533	-6.15636	-2.79433	-0.247227	-46.3661	9.27735e-163	Bacteria	Firmicutes_D	Bacilli	RF39	UBA660	CAG-822	CAG-822 sp000432855
MJ006-1-barcode26-umi112828bins-ubs-4	0.322724	1.19879	-1.67068	0.271212	2.2006	-18.7126	1.51836e-56	Bacteria	Firmicutes_A	Clostridia_A	Oscillospirales	Acutalibacteraceae	CAG-177	CAG-177 sp003538135
MJ006-1-barcode26-umi114809bins-ubs-4	-1.95754	0.791522	-3.47303	-1.8527	-0.835107	-85.9583	1.47599e-259	Bacteria	Firmicutes_A	Clostridia_A	Oscillospirales
MJ006-1-barcode26-umi118135bins-ubs-5	1.78537	1.41552	-0.368374	1.78899	4.01093	4.8183	2.06068e-06	Bacteria	Firmicutes_A	Clostridia_A	Lachnospirales	Lachnospiraceae	Agathobacter	Agathobacter rectalis
MJ006-1-barcode26-umi120213bins-ubs-4	0.578832	0.388047	-0.0487908	0.576003	1.27487	-44.6089	3.8212e-157	Bacteria	Firmicutes_A	Clostridia_A	Lachnospirales	Lachnospiraceae	GCA-900066135	GCA-900066135 sp900066135
MJ006-1-barcode26-umi123353bins-ubs-4	2.69838	3.00037	-2.4154	2.99864	7.33042	8.35918	1.06322e-15	Bacteria	Firmicutes_A	Clostridia_A	Oscillospirales	Oscillospiraceae	CAG-83
MJ006-1-barcode26-umi134083bins-ubs-4	1.8247	1.09063	0.220883	1.78508	3.85398	6.97477	1.27937e-11	Bacteria	Firmicutes_A	Clostridia_A	Lachnospirales	Lachnospiraceae	UBA9502	UBA9502 sp003481825
MJ006-1-barcode26-umi135352bins-ubs-3	-0.925887	0.573531	-1.91604	-0.899143	-0.0332584	-82.6543	3.98687e-253	Bacteria	Firmicutes_D	Bacilli	Erysipelotrichales	Erysipelatoclostridiaceae	Coprobacillus	Coprobacillus cateniformis
MJ006-1-barcode26-umi141087bins-ubs-4	-0.307071	0.43554	-1.06574	-0.288335	0.39738	-80.4253	1.1758e-248	Bacteria	Bacteroidota	Bacteroidia	Bacteroidales	Bacteroidaceae	Prevotella	Prevotella bivia
MJ006-1-barcode26-umi145558bins-ubs-3	0.138502	0.0924864	-0.0108827	0.142366	0.288903	-282.387	0	Bacteria	Firmicutes_A	Clostridia_A	Oscillospirales	Ruminococcaceae	Ruthenibacterium	Ruthenibacterium lactatiformans
MJ006-1-barcode26-umi150343bins-ubs-3	0.110693	0.345552	-0.451178	0.104231	0.687408	-77.1901	5.70496e-242	Bacteria	Firmicutes_A	Clostridia_A	Lachnospirales	Lachnospiraceae	Blautia_A
MJ006-1-barcode26-umi151360bins-ubs-3	-1.48884	1.27478	-3.79579	-1.3916	0.260044	-46.0186	1.16468e-161	Bacteria	Firmicutes_A	Clostridia_A	Oscillospirales	Acutalibacteraceae	Hydrogeniiclostridium	Hydrogeniiclostridium mannosilyticum
MJ006-1-barcode26-umi157230bins-ubs-3	-0.403154	0.846873	-1.93343	-0.342382	0.923447	-43.6312	5.89681e-154	Bacteria	Bacteroidota	Bacteroidia	Bacteroidales	Barnesiellaceae	Barnesiella	Barnesiella intestinihominis
MJ006-1-barcode26-umi158263bins-ubs-3	4.63172	1.89775	1.45162	4.66359	7.69548	33.591	2.31537e-118	Bacteria	Firmicutes_A
MJ006-1-barcode26-umi161226bins-ubs-4	0.258677	0.13871	0.0411829	0.251621	0.489909	-170.957	0	Bacteria	Firmicutes_A	Clostridia_A	Lachnospirales	Lachnospiraceae	Anaerosacchariphilus
MJ006-1-barcode26-umi168475bins-ubs-6	0.409146	0.726232	-0.813856	0.430854	1.46762	-28.5089	2.75337e-98	Bacteria	Firmicutes_A	Clostridia_A	Lachnospirales
MJ006-1-barcode26-umi16914bins-ubs-16	0.584052	0.204127	0.249484	0.580032	0.948229	-84.2905	2.43992e-256	Bacteria	Firmicutes_D	Bacilli	RF39	UBA660	CAG-302
MJ006-1-barcode26-umi204238bins-ubs-3	0.218402	0.140352	-0.00681772	0.216504	0.4631	-174.696	0	Bacteria	Firmicutes_A	Clostridia_A	TANB77	CAG-508	CAG-273
MJ006-1-barcode26-umi36910bins-ubs-9	0.226429	2.14538	-3.07523	0.127531	3.70711	-11.3539	4.43831e-26	Bacteria	Firmicutes_A	Clostridia_A	Oscillospirales	UBA644	UBA644	UBA644 sp002299265
MJ006-1-barcode26-umi46528bins-ubs-7	-0.520227	0.38347	-1.1732	-0.488945	0.0724865	-102.463	1.13494e-288	Bacteria	Firmicutes_A	Clostridia_A	Oscillospirales	Acutalibacteraceae	Hydrogeniiclostridium	Hydrogeniiclostridium mannosilyticum
MJ006-1-barcode26-umi60721bins-ubs-6	-2.30596	1.26953	-4.70846	-2.05991	-0.56384	-59.0817	2.14529e-199	Bacteria	Firmicutes_C	Negativicutes	Veillonellales	Dialisteraceae	Dialister_B	Dialister_B propionicifaciens
MJ006-1-barcode26-umi83284bins-ubs-6	0.858604	0.843259	-0.391676	0.804321	2.24741	-13.8925	4.55211e-36	Bacteria	Firmicutes_A	Clostridia_A	Oscillospirales	Ruminococcaceae	Massilioclostridium
MJ006-1-barcode26-umi98591bins-ubs-4	0.131796	0.579615	-0.765315	0.13422	1.08952	-45.2906	2.43624e-159	Bacteria	Bacteroidota	Bacteroidia	Bacteroidales	Coprobacteraceae	Coprobacter	Coprobacter fastidiosus
MJ006-1-barcode27-umi101326bins-ubs-4	3.18868	3.39786	-2.89767	3.66076	8.50632	10.2672	4.21508e-22	Bacteria	Firmicutes_C	Negativicutes	Acidaminococcales	Acidaminococcaceae	Phascolarctobacterium_A
MJ006-1-barcode27-umi101444bins-ubs-4	1.68875	0.653329	0.633025	1.66637	2.82115	7.48174	4.72141e-13	Bacteria	Firmicutes_A	Clostridia_A	Oscillospirales	CAG-272	RUG13077
MJ006-1-barcode27-umi101868bins-ubs-4	-0.0963797	0.15556	-0.348097	-0.100428	0.167627	-198.089	0	Bacteria	Firmicutes_A	Clostridia_A	Oscillospirales	Ruminococcaceae	Phocea
MJ006-1-barcode27-umi106128bins-ubs-4	0.119387	0.602725	-0.901493	0.11579	1.12832	-43.9658	4.72385e-155	Bacteria	Firmicutes_A	Clostridia_A	Oscillospirales	Oscillospiraceae	CAG-110	CAG-110 sp000434635
MJ006-1-barcode27-umi114501bins-ubs-4	0.931594	0.606429	-0.121646	0.965014	1.91428	-16.9107	9.26144e-49	Bacteria	Firmicutes_A	Clostridia_A	Oscillospirales	Ruminococcaceae	Negativibacillus	Negativibacillus massiliensis
MJ006-1-barcode27-umi123307bins-ubs-4	0.372712	2.33061	-3.23483	0.3416	3.80962	-9.19623	2.08525e-18	Bacteria	Bacteroidota	Bacteroidia	Bacteroidales	Rikenellaceae	Alistipes_A	Alistipes_A onderdonkii
MJ006-1-barcode27-umi127917bins-ubs-4	0.745385	0.311533	0.26397	0.752772	1.27936	-44.8726	5.3733e-158	Bacteria	Firmicutes_A	Clostridia_A	Lachnospirales	Lachnospiraceae	Anaerosacchariphilus
MJ006-1-barcode27-umi128088bins-ubs-3	2.67463	2.85773	-2.33375	2.71972	7.06208	8.61021	1.7079e-16	Bacteria	Firmicutes_A
MJ006-1-barcode27-umi130353bins-ubs-3	1.56584	2.25917	-1.94278	1.65757	4.95614	1.07549	0.282806	Bacteria	Firmicutes_A	Clostridia_A	Oscillospirales	Ruminococcaceae	Faecalibacterium	Faecalibacterium prausnitzii_C
MJ006-1-barcode27-umi131897bins-ubs-3	1.4766	1.17742	-0.21396	1.41754	3.63235	0.547806	0.584131	Bacteria	Firmicutes_A	Clostridia_A	Lachnospirales	Lachnospiraceae	Massilistercora	Massilistercora timonensis
MJ006-1-barcode27-umi132566bins-ubs-3	-1.02113	2.89017	-5.61678	-0.961971	4.21024	-17.0612	2.09134e-49	Bacteria	Firmicutes_A	Clostridia_A	Lachnospirales	Lachnospiraceae	G11
MJ006-1-barcode27-umi140099bins-ubs-3	2.50167	1.099	0.842937	2.46412	4.19535	19.2416	7.65001e-59	Bacteria	Firmicutes_A	Clostridia_A	Lachnospirales	Lachnospiraceae	Butyrivibrio_A	Butyrivibrio_A crossotus
MJ006-1-barcode27-umi14262bins-ubs-16	-0.182646	1.79116	-3.0784	-0.141854	2.39058	-18.167	3.52486e-54	Bacteria	Firmicutes_A	Clostridia_A	TANB77	CAG-508
MJ006-1-barcode27-umi145382bins-ubs-3	0.170495	0.104898	-0.00838942	0.168559	0.352998	-242.874	0	Bacteria	Firmicutes_A	Clostridia_A	Oscillospirales	Acutalibacteraceae	Ruminococcus_E	Ruminococcus_E bromii
MJ006-1-barcode27-umi158285bins-ubs-3	0.513217	0.167496	0.24967	0.517568	0.808429	-111.183	2.40414e-302	Bacteria	Firmicutes_A	Clostridia_A	Lachnospirales	Lachnospiraceae	G11
MJ006-1-barcode27-umi166197bins-ubs-3	-0.166801	1.49123	-2.56329	-0.101678	1.9495	-21.6084	3.99488e-69	Bacteria	Firmicutes_A	Clostridia_A	Peptostreptococcales	Anaerovoracaceae
MJ006-1-barcode27-umi34805bins-ubs-9	1.97582	0.585436	1.06015	1.95362	3.03383	18.1565	3.91591e-54	Bacteria	Firmicutes_D	Bacilli	Lactobacillales	Streptococcaceae	Streptococcus	Streptococcus mutans
MJ006-1-barcode28-umi100207bins-ubs-4	0.00473026	0.549944	-0.86457	-0.0148003	0.858043	-52.3552	7.68006e-181	Bacteria	Bacteroidota	Bacteroidia	Bacteroidales	Tannerellaceae	Parabacteroides_B	Parabacteroides_B distasonis
MJ006-1-barcode28-umi106740bins-ubs-4	-0.212266	0.752363	-1.44923	-0.208758	0.960268	-44.0377	2.75015e-155	Bacteria	Firmicutes_A	Clostridia_A	Oscillospirales	Oscillospiraceae	CAG-110	CAG-110 sp000434635
MJ006-1-barcode28-umi129719bins-ubs-3	0.535749	1.98118	-2.7968	0.514705	3.75562	-9.17235	2.50441e-18	Bacteria	Firmicutes_A	Clostridia_A	Oscillospirales	Ruminococcaceae	Faecalibacterium	Faecalibacterium prausnitzii_C
MJ006-1-barcode28-umi131608bins-ubs-3	1.24774	0.345618	0.743938	1.23849	1.83411	-11.3771	3.63001e-26	Bacteria	Bacteroidota	Bacteroidia	Bacteroidales	Bacteroidaceae	Bacteroides_E	Bacteroides_E stercoris
MJ006-1-barcode28-umi132644bins-ubs-3	-0.531107	0.745802	-1.87391	-0.47912	0.476796	-52.9754	1.26083e-182	Bacteria	Firmicutes_A	Clostridia_A	Christensenellales	Borkfalkiaceae	Borkfalkia	Borkfalkia ceftriaxoniphila
MJ006-1-barcode28-umi134265bins-ubs-3	-5.82302	3.73641	-11.456	-6.01196	0.219005	-38.9003	7.55565e-138	Bacteria	Bacteroidota	Bacteroidia	Bacteroidales	Bacteroidaceae	Bacteroides_E	Bacteroides_E zhangwenhongii
MJ006-1-barcode28-umi136153bins-ubs-3	-1.33369	1.28671	-3.32556	-1.25014	0.534657	-43.1804	1.80559e-152	Bacteria	Firmicutes_A	Clostridia_A	Oscillospirales	Ruminococcaceae	Phocea
MJ006-1-barcode28-umi137032bins-ubs-4	0.20149	2.36315	-3.58376	0.0802184	3.83986	-10.5187	5.29133e-23	Bacteria	Bacteroidota	Bacteroidia	Bacteroidales	Bacteroidaceae	Bacteroides_E	Bacteroides_E stercoris
MJ006-1-barcode28-umi141160bins-ubs-3	0.494748	0.184855	0.205758	0.481596	0.816064	-102.74	4.01718e-289	Bacteria	Firmicutes_A	Clostridia_A	Lachnospirales	Lachnospiraceae	Blautia_A	Blautia_A faecis
MJ006-1-barcode28-umi141683bins-ubs-3	-0.37243	4.01899	-7.09274	-0.628572	6.97696	-9.04097	6.82226e-18	Bacteria	Bacteroidota	Bacteroidia	Bacteroidales	Rikenellaceae	Alistipes_A	Alistipes_A shahii
MJ006-1-barcode28-umi143164bins-ubs-4	0.952519	0.502258	0.166245	0.962382	1.75818	-19.5848	2.46404e-60	Bacteria	Firmicutes_A	Clostridia_A	Oscillospirales	Oscillospiraceae	CAG-110	CAG-110 sp000434635
MJ006-1-barcode28-umi146099bins-ubs-3	-1.56744	2.14081	-5.02242	-1.63077	2.25367	-28.1369	9.16196e-97	Bacteria	Bacteroidota	Bacteroidia	Bacteroidales	Barnesiellaceae	Barnesiella	Barnesiella intestinihominis
MJ006-1-barcode28-umi147228bins-ubs-4	-6.06482	2.48746	-11.0367	-5.65393	-2.86446	-60.3761	8.97244e-203	Bacteria	Bacteroidota	Bacteroidia	Bacteroidales	Coprobacteraceae	Coprobacter	Coprobacter fastidiosus
MJ006-1-barcode28-umi147985bins-ubs-3	0.797572	1.29913	-1.30967	0.836799	2.75864	-9.9571	5.23946e-21	Bacteria	Bacteroidota	Bacteroidia	Bacteroidales	Bacteroidaceae	Phocaeicola	Phocaeicola vulgatus
MJ006-1-barcode28-umi149743bins-ubs-3	0.395911	0.318219	-0.108243	0.413264	0.938666	-65.8943	1.50327e-216	Bacteria	Firmicutes_A	Clostridia_A	Christensenellales	Christensenellaceae
MJ006-1-barcode28-umi157746bins-ubs-3	0.225603	0.177905	-0.0667795	0.23166	0.507277	-137.011	0	Bacteria	Firmicutes_A	Clostridia_A	Oscillospirales	Ruminococcaceae	Gemmiger_A	Gemmiger_A qucibialis
MJ006-1-barcode28-umi162137bins-ubs-3	-0.310269	0.751767	-1.41885	-0.301708	0.944571	-46.6799	9.55625e-164	Bacteria	Bacteroidota	Bacteroidia	Bacteroidales	Bacteroidaceae	Phocaeicola	Phocaeicola vulgatus
MJ006-1-barcode28-umi164319bins-ubs-3	0.480457	0.771546	-0.716472	0.480558	1.69358	-24.986	1.27667e-83	Bacteria	Bacteroidota	Bacteroidia	Bacteroidales	Bacteroidaceae	Phocaeicola	Phocaeicola vulgatus
MJ006-1-barcode28-umi172659bins-ubs-3	0.112365	1.23953	-1.88897	0.118943	2.16893	-21.4918	1.27846e-68	Bacteria	Firmicutes_D	Bacilli	Erysipelotrichales	Erysipelotrichaceae	Holdemanella	Holdemanella biformis
MJ006-1-barcode28-umi185483bins-ubs-3	0.0504364	1.36844	-2.36222	0.0848782	2.33297	-20.3724	9.27507e-64	Bacteria	Bacteroidota	Bacteroidia	Bacteroidales	Tannerellaceae	Parabacteroides_B	Parabacteroides_B distasonis
MJ006-1-barcode28-umi49004bins-ubs-7	0.409092	3.15341	-4.38542	0.301195	5.71361	-6.56596	1.61279e-10	Bacteria	Firmicutes_A	Clostridia_A	Tissierellales	Peptoniphilaceae	Murdochiella
MJ006-1-barcode28-umi60487bins-ubs-7	-0.0480051	0.676251	-1.19856	-0.0425608	1.09757	-44.1361	1.31281e-155	Bacteria	Firmicutes_A	Clostridia_A	Oscillospirales	CAG-272	UMGS1815	UMGS1815 sp011957885
MJ006-1-barcode28-umi70176bins-ubs-8	0.502649	0.323048	-0.00136761	0.484309	1.08387	-58.301	2.49915e-197	Bacteria	Firmicutes_A	Clostridia_A	TANB77	CAG-508	CAG-273
MJ006-1-barcode28-umi74131bins-ubs-5	-0.906145	0.701408	-1.94195	-0.899723	0.219314	-67.0222	3.01531e-219	Bacteria	Firmicutes_A	Clostridia_A	Lachnospirales	Lachnospiraceae	Eisenbergiella
MJ006-1-barcode29-umi11413bins-ubs-19	-0.861724	1.03336	-2.45785	-0.77242	0.662796	-44.6327	3.20078e-157	Bacteria	Firmicutes_D	Bacilli	Erysipelotrichales	Erysipelotrichaceae	Holdemania	Holdemania massiliensis
MJ006-1-barcode29-umi129279bins-ubs-4	0.185323	0.117796	-0.00834302	0.185733	0.359847	-213.764	0	Bacteria	Firmicutes_A	Clostridia_A	Lachnospirales	Anaerotignaceae	Anaerotignum	Anaerotignum aminivorans
MJ006-1-barcode29-umi157218bins-ubs-4	-0.616255	1.41793	-2.85814	-0.636874	1.69547	-29.0651	1.50508e-100	Bacteria	Bacteroidota	Bacteroidia	Bacteroidales	Bacteroidaceae	Bacteroides_E	Bacteroides_E thetaiotaomicron
MJ006-1-barcode29-umi21847bins-ubs-12	-0.200184	2.32285	-3.7425	-0.419413	3.71584	-14.1596	3.65316e-37	Bacteria	Firmicutes_D	Bacilli	Lactobacillales	Lactobacillaceae	Ligilactobacillus	Ligilactobacillus ruminis
MJ006-1-barcode29-umi240863bins-ubs-3	-0.16992	0.746569	-1.4114	-0.142162	0.985765	-43.245	1.10391e-152	Bacteria	Bacteroidota	Bacteroidia	Bacteroidales	Bacteroidaceae	Bacteroides_E	Bacteroides_E koreensis
MJ006-1-barcode29-umi51398bins-ubs-8	-0.491852	2.80679	-4.77601	-0.598987	3.69626	-13.7966	1.12119e-35	Bacteria	Bacteroidota	Bacteroidia	Bacteroidales	Bacteroidaceae	Bacteroides_E	Bacteroides_E stercoris
MJ006-1-barcode29-umi83444bins-ubs-5	0.132045	0.41406	-0.65012	0.164766	0.754806	-63.3873	2.05943e-210	Bacteria	Proteobacteria	Gammaproteobacteria	Burkholderiales	Burkholderiaceae_A	Sutterella	Sutterella wadsworthensis_A
MJ006-1-barcode29-umi85296bins-ubs-5	-0.308607	0.0992429	-0.464644	-0.303926	-0.153474	-353.266	0	Bacteria	Firmicutes_A	Clostridia_A	Lachnospirales	Anaerotignaceae
MJ006-1-barcode30-umi10872bins-ubs-23	-0.20637	0.490183	-0.986675	-0.181263	0.46679	-67.3512	5.00526e-220	Bacteria	Firmicutes_D	Bacilli	RF39	UBA660
MJ006-1-barcode30-umi119821bins-ubs-4	0.0746204	0.755535	-1.1793	0.134103	1.28146	-36.2585	2.41772e-128	Bacteria	Firmicutes_A	Clostridia_A	Oscillospirales	Ruminococcaceae	Massilioclostridium	Massilioclostridium coli
MJ006-1-barcode30-umi123140bins-ubs-4	-0.414497	0.617587	-1.39422	-0.344559	0.524937	-60.1971	2.61086e-202	Bacteria	Firmicutes_A	Clostridia_A	Oscillospirales	Ruminococcaceae	Phocea
MJ006-1-barcode30-umi126369bins-ubs-3	0.265113	0.178648	-0.0354351	0.270017	0.547582	-132.018	0	Bacteria	Bacteroidota	Bacteroidia	Bacteroidales	Barnesiellaceae	Barnesiella	Barnesiella intestinihominis
MJ006-1-barcode31-umi102386bins-ubs-4	0.147035	0.244194	-0.239182	0.153449	0.570032	-106.253	9.62909e-295	Bacteria	Firmicutes_A	Clostridia_A	Oscillospirales	Oscillospiraceae	CAG-110	CAG-110 sp000434635
MJ006-1-barcode31-umi104350bins-ubs-4	-0.515228	0.678793	-1.72759	-0.454129	0.434935	-57.7372	8.01181e-196	Bacteria	Firmicutes_A	Clostridia_A	Oscillospirales	Oscillospiraceae	WQUU01	WQUU01 sp009781925
MJ006-1-barcode31-umi106862bins-ubs-5	-1.33823	0.579524	-2.3953	-1.32135	-0.446096	-96.03	7.14864e-278	Bacteria	Firmicutes_A	Clostridia_A	Christensenellales
MJ006-1-barcode31-umi113975bins-ubs-4	-0.0110439	0.605298	-0.976877	-0.0432817	0.969571	-48.0885	4.01959e-168	Bacteria	Firmicutes_A	Clostridia_A	Oscillospirales	Ruminococcaceae	Anaerotruncus
MJ006-1-barcode31-umi135656bins-ubs-4	-0.833192	0.994789	-2.48631	-0.83124	0.742745	-45.7895	6.22117e-161	Bacteria	Firmicutes_A	Clostridia_A	Lachnospirales	Lachnospiraceae	Dorea_A	Dorea_A formicigenerans
MJ006-1-barcode31-umi142640bins-ubs-3	0.598519	1.01728	-1.20487	0.538537	2.37153	-16.6292	1.49062e-47	Bacteria	Firmicutes_A	Clostridia_A	Christensenellales	CAG-74	SFMI01
MJ006-1-barcode31-umi144759bins-ubs-3	0.42819	0.240254	0.0334449	0.429105	0.820242	-84.5906	6.36891e-257	Bacteria	Firmicutes_A	Clostridia_A	Lachnospirales	Lachnospiraceae	Lachnoclostridium_B	Lachnoclostridium_B sp900066555
MJ006-1-barcode31-umi14699bins-ubs-16	0.348444	0.199792	0.0196093	0.363509	0.666817	-109.705	4.23107e-300	Bacteria	Firmicutes_A	Clostridia_A	Lachnospirales	Lachnospiraceae	COE1
MJ006-1-barcode31-umi165050bins-ubs-4	-0.169385	0.824145	-1.54449	-0.167071	1.18914	-39.1615	9.09821e-139	Bacteria	Verrucomicrobiota	Verrucomicrobiae	Verrucomicrobiales	Akkermansiaceae	Akkermansia	Akkermansia sp001580195
MJ006-1-barcode31-umi169822bins-ubs-3	0.584972	0.81294	-0.755919	0.614834	1.86409	-21.1425	4.18694e-67	Bacteria	Firmicutes_A	Clostridia_A	Oscillospirales	CAG-382	SFLA01	SFLA01 sp004553575
MJ006-1-barcode31-umi173022bins-ubs-3	-1.90177	0.815364	-3.20959	-1.88657	-0.706467	-82.0767	5.60433e-252	Bacteria	Firmicutes_A	Clostridia_A	TANB77	CAG-508	CAG-354	CAG-354 sp900552655
MJ006-1-barcode31-umi31149bins-ubs-12	0.416675	0.465256	-0.346962	0.42291	1.18739	-44.1768	9.67379e-156	Bacteria	Firmicutes_D	Bacilli	Lactobacillales	Aerococcaceae	Granulicatella	Granulicatella elegans
MJ006-1-barcode31-umi32290bins-ubs-12	0.183808	0.120445	-0.000393321	0.177375	0.392544	-209.315	0	Bacteria	Bacteroidota	Bacteroidia	Bacteroidales	Rikenellaceae	Alistipes_A
MJ006-1-barcode31-umi33815bins-ubs-10	0.766813	0.607973	-0.0926777	0.701891	1.73927	-22.2884	4.55895e-72	Bacteria	Firmicutes_A	Clostridia_A	Christensenellales	CAG-74
MJ006-1-barcode31-umi46805bins-ubs-7	-0.706843	0.505624	-1.53708	-0.682217	0.0997596	-85.0906	6.86088e-258	Bacteria	Firmicutes_A	Clostridia_A	Christensenellales	Christensenellaceae	Christensenella
MJ006-1-barcode31-umi49472bins-ubs-7	0.828187	0.231292	0.471151	0.831375	1.19047	-53.2804	1.69394e-183	Bacteria	Firmicutes_A	Clostridia_A	Christensenellales	CAG-74
MJ006-1-barcode31-umi53606bins-ubs-8	1.67609	1.912	-1.54928	1.74346	4.56714	2.42405	0.0157923	Bacteria	Firmicutes_A	Clostridia_A	Oscillospirales	Acutalibacteraceae	UMGS1071
MJ006-1-barcode31-umi57171bins-ubs-6	0.320763	0.547956	-0.515754	0.367161	1.22183	-41.0101	3.57253e-145	Bacteria	Firmicutes_A	Clostridia_A	Oscillospirales	Acutalibacteraceae	Acutalibacter	Acutalibacter timonensis
MJ006-1-barcode31-umi69421bins-ubs-7	5.05422	1.61406	2.54185	4.96657	7.97415	44.7303	1.54732e-157	Bacteria	Firmicutes_A	Clostridia_A	Lachnospirales	Lachnospiraceae	Blautia_A	Blautia_A hydrogenotrophica
MJ006-1-barcode31-umi86567bins-ubs-5	3.54527	1.60922	1.41685	3.31859	6.57787	26.1111	2.30771e-88	Bacteria	Firmicutes_A	Clostridia_A	Christensenellales	CAG-74
MJ006-1-barcode31-umi96743bins-ubs-4	-0.370235	0.865266	-1.90987	-0.235786	0.875537	-41.9428	2.44383e-148	Bacteria	Firmicutes_A	Clostridia_A	Oscillospirales	Ruminococcaceae	Phocea
MJ006-1-barcode32-umi100692bins-ubs-4	-0.307644	0.218127	-0.669608	-0.291809	0.0423251	-160.64	0	Bacteria	Bacteroidota	Bacteroidia	Bacteroidales	Barnesiellaceae	Barnesiella	Barnesiella intestinihominis
MJ006-1-barcode32-umi101369bins-ubs-4	0.206587	2.14233	-3.09174	0.210381	3.54193	-11.5553	7.72122e-27	Bacteria	Bacteroidota	Bacteroidia	Bacteroidales	Barnesiellaceae	Barnesiella	Barnesiella intestinihominis
MJ006-1-barcode32-umi120682bins-ubs-4	0.851079	1.1142	-0.79376	0.775544	2.76658	-10.6493	1.78147e-23	Bacteria	Bacteroidota	Bacteroidia	Flavobacteriales	Flavobacteriaceae	Flavobacterium	Flavobacterium sp002256385
MJ006-1-barcode32-umi142034bins-ubs-3	-0.142401	0.307717	-0.594829	-0.136766	0.345797	-103.131	9.34908e-290	Bacteria	Bacteroidota	Bacteroidia	Bacteroidales	Bacteroidaceae	Phocaeicola
MJ006-1-barcode32-umi145781bins-ubs-3	0.00344293	0.530372	-0.862696	0.017705	0.812204	-54.3357	1.74076e-186	Bacteria	Firmicutes_A	Clostridia_A	Lachnospirales	Lachnospiraceae	Anaerosacchariphilus
MJ006-1-barcode32-umi1743bins-ubs-41	-0.0213101	0.292649	-0.468156	-0.00280708	0.398779	-100.165	6.89849e-285	Bacteria	Firmicutes_A	Clostridia_A	TANB77	CAG-508	CAG-273
MJ006-1-barcode32-umi211990bins-ubs-3	-0.00403834	0.105568	-0.172918	-0.00873711	0.163332	-274.399	0	Bacteria	Firmicutes_A	Clostridia_A	Oscillospirales	Ruminococcaceae	Phocea
MJ006-1-barcode32-umi26065bins-ubs-11	0.561524	0.789684	-0.680891	0.546047	1.84743	-22.359	2.25923e-72	Bacteria	Firmicutes_A	Clostridia_A	Christensenellales	Borkfalkiaceae	Borkfalkia
MJ006-1-barcode32-umi29873bins-ubs-10	-0.0378153	1.0055	-1.88774	0.0926173	1.29858	-29.481	3.12972e-102	Bacteria	Firmicutes_A	Clostridia_A	Lachnospirales	Lachnospiraceae	CAG-81	CAG-81 sp900066535
MJ006-1-barcode32-umi64504bins-ubs-6	1.59166	1.39995	-0.395414	1.45969	3.97768	2.10452	0.0359578	Bacteria	Firmicutes_A	Clostridia_A	Lachnospirales	Lachnospiraceae	Mediterraneibacter_A	Mediterraneibacter_A massiliensis
MJ006-1-barcode33-umi107127bins-ubs-4	-0.726732	1.20389	-2.6681	-0.718097	1.24815	-36.0677	1.21496e-127	Bacteria	Proteobacteria	Gammaproteobacteria	Burkholderiales	Burkholderiaceae_A	Parasutterella	Parasutterella excrementihominis
MJ006-1-barcode33-umi144504bins-ubs-3	-1.1664	1.34048	-3.3284	-1.14156	1.03349	-38.9524	4.94911e-138	Bacteria	Firmicutes_D	Bacilli	Erysipelotrichales	Erysipelatoclostridiaceae	Erysipelatoclostridium
MJ006-1-barcode33-umi150609bins-ubs-3	0.0915056	0.0932326	-0.0494895	0.0910005	0.240937	-290.209	0	Bacteria	Firmicutes_A	Clostridia_A	Lachnospirales	Lachnospiraceae	Mediterraneibacter_A	Mediterraneibacter_A torques
MJ006-1-barcode33-umi166477bins-ubs-3	0.662172	1.85536	-2.21583	0.653313	3.54496	-8.43158	6.29758e-16	Bacteria	Bacteroidota	Bacteroidia	Bacteroidales	Tannerellaceae	Parabacteroides_B	Parabacteroides_B johnsonii
MJ006-1-barcode33-umi168801bins-ubs-3	0.297737	0.182555	-0.00839144	0.305773	0.601501	-125.618	0	Bacteria	Firmicutes_A	Clostridia_A	Lachnospirales	Lachnospiraceae	CAG-81	CAG-81 sp000435795
MJ006-1-barcode33-umi171837bins-ubs-3	-0.990333	1.19407	-2.9809	-0.910523	0.896937	-40.7795	2.1997e-144	Bacteria	Bacteroidota	Bacteroidia	Bacteroidales	Bacteroidaceae	Bacteroides_E	Bacteroides_E uniformis
MJ006-1-barcode34-umi100204bins-ubs-4	0.820591	0.608785	-0.0829129	0.837067	1.76552	-20.492	2.802e-64	Bacteria	Firmicutes_A	Clostridia_A	Oscillospirales	Acutalibacteraceae	Acutalibacter
MJ006-1-barcode34-umi112387bins-ubs-4	-0.124145	0.714015	-1.16861	-0.121693	0.979507	-43.9345	5.97739e-155	Bacteria	Firmicutes_A	Clostridia_A	Lachnospirales	Lachnospiraceae	Howardella	Howardella ureilytica
MJ006-1-barcode34-umi121582bins-ubs-4	0.233954	0.122111	0.040615	0.238821	0.431358	-198.245	0	Bacteria	Firmicutes_A	Clostridia_A	Oscillospirales	Oscillospiraceae	CAG-110	CAG-110 sp000434635
MJ006-1-barcode34-umi123274bins-ubs-4	-0.131746	0.898428	-1.72317	-0.0720701	1.18153	-35.0857	5.29866e-124	Bacteria	Firmicutes_A	Clostridia_A	Peptostreptococcales	Anaerovoracaceae
MJ006-1-barcode34-umi131900bins-ubs-3	-2.44406	1.21997	-4.5781	-2.25234	-0.948286	-63.7459	2.65443e-211	Bacteria	Proteobacteria	Alphaproteobacteria	RF32	CAG-239	CAG-267
MJ006-1-barcode34-umi137902bins-ubs-3	2.17406	1.3209	0.274115	2.0963	4.21036	11.0486	6.10584e-25	Bacteria	Firmicutes_A	Clostridia_A	Oscillospirales	Ruminococcaceae
MJ006-1-barcode34-umi148903bins-ubs-3	-0.512692	1.08613	-2.62587	-0.390613	0.991631	-36.0371	1.57436e-127	Bacteria	Firmicutes_A	Clostridia_A	Lachnospirales	Lachnospiraceae	Blautia_A	Blautia_A faecis
MJ006-1-barcode34-umi152036bins-ubs-3	-1.25999	0.863221	-2.69632	-1.20935	0.0968608	-62.6569	1.37751e-208	Bacteria	Firmicutes_A	Clostridia_A	Oscillospirales	Ruminococcaceae
MJ006-1-barcode34-umi152346bins-ubs-5	0.505287	1.73957	-2.35394	0.488944	3.31162	-10.7965	5.17515e-24	Bacteria	Bacteroidota	Bacteroidia	Bacteroidales	Bacteroidaceae	Bacteroides_E	Bacteroides_E nordii
MJ006-1-barcode34-umi155007bins-ubs-4	0.390167	0.357707	-0.157168	0.361591	0.962429	-58.9413	5.02985e-199	Bacteria	Firmicutes_A
MJ006-1-barcode34-umi159327bins-ubs-3	0.681697	0.711099	-0.272707	0.632236	1.99081	-21.45	1.94039e-68	Bacteria	Firmicutes_A	Clostridia_A	Lachnospirales	Lachnospiraceae	Blautia_A	Blautia_A wexlerae
MJ006-1-barcode34-umi159466bins-ubs-6	-1.55043	1.76824	-4.4734	-1.35225	1.41623	-33.8731	1.95267e-119	Bacteria	Firmicutes_A	Clostridia_A	Oscillospirales	Oscillospiraceae	WRAI01	WRAI01 sp009780275
MJ006-1-barcode34-umi165226bins-ubs-3	0.384653	0.803352	-0.816111	0.396664	1.6395	-26.3819	1.69622e-89	Bacteria	Firmicutes_A	Clostridia_A	Lachnospirales	Lachnospiraceae	Blautia_A	Blautia_A faecis
MJ006-1-barcode34-umi16733bins-ubs-15	-1.78181	2.46565	-5.58043	-1.83694	2.13772	-26.1689	1.32192e-88	Bacteria	Bacteroidota	Bacteroidia	Bacteroidales	Tannerellaceae	Parabacteroides_B	Parabacteroides_B gordonii
MJ006-1-barcode34-umi245590bins-ubs-3	0.164712	0.115182	-0.0100785	0.15525	0.352798	-222.193	0	Bacteria	Firmicutes_A	Clostridia_A	Christensenellales	CAG-74	SFMI01
MJ006-1-barcode34-umi71621bins-ubs-6	-0.852758	0.637992	-1.94585	-0.788366	0.152062	-72.0106	9.716e-231	Bacteria	Firmicutes_A	Clostridia_A	Monoglobales_A
MJ006-1-barcode34-umi88128bins-ubs-5	0.478522	0.567454	-0.454993	0.456439	1.41481	-34.0408	4.51377e-120	Bacteria	Firmicutes_A	Clostridia_A	Oscillospirales	CAG-272	RUG13077
MJ006-1-barcode34-umi95063bins-ubs-4	-0.0144831	1.09722	-2.12594	0.113237	1.57737	-26.5914	2.26279e-90	Bacteria	Firmicutes_D	Bacilli	Staphylococcales	Gemellaceae	Gemella
MJ006-1-barcode35-umi10028bins-ubs-19	-1.25718	1.63063	-4.27513	-1.06759	1.03895	-33.1347	1.29e-116	Bacteria	Proteobacteria	Gammaproteobacteria	Burkholderiales	Burkholderiaceae_A	Oxalobacter	Oxalobacter formigenes_B
MJ006-1-barcode35-umi100404bins-ubs-5	0.646791	0.16558	0.375714	0.64312	0.905138	-96.3352	2.12342e-278	Bacteria	Proteobacteria	Gammaproteobacteria	Burkholderiales	Burkholderiaceae_A	Mesosutterella	Mesosutterella massiliensis
MJ006-1-barcode35-umi101235bins-ubs-4	-1.69867	1.18067	-4.06194	-1.50128	-0.038649	-53.2413	2.18898e-183	Bacteria	Firmicutes_A	Clostridia_A	Oscillospirales	Ruminococcaceae	Angelakisella	Angelakisella massiliensis
MJ006-1-barcode35-umi103009bins-ubs-4	-5.9106	2.39573	-10.4903	-5.5818	-2.45554	-61.4006	2.0893e-205	Bacteria	Bacteroidota	Bacteroidia	Bacteroidales	Coprobacteraceae	Coprobacter	Coprobacter secundus
MJ006-1-barcode35-umi106874bins-ubs-4	0.582629	0.687131	-0.375041	0.557262	1.64551	-25.0817	5.0198e-84	Bacteria	Firmicutes_A	Clostridia_A	Peptostreptococcales	Anaerovoracaceae
MJ006-1-barcode35-umi110232bins-ubs-4	0.928784	0.340291	0.393183	0.920256	1.47986	-30.3015	1.59892e-105	Bacteria	Bacteroidota	Bacteroidia	Bacteroidales	Rikenellaceae	Alistipes_A
MJ006-1-barcode35-umi127832bins-ubs-4	0.166604	0.0765628	0.0411473	0.160537	0.302	-333.777	0	Bacteria	Firmicutes_A	Clostridia_A	Lachnospirales	Lachnospiraceae	Dorea_A	Dorea_A formicigenerans
MJ006-1-barcode35-umi134157bins-ubs-3	0.967348	0.585821	0.0238208	0.963342	2.0342	-16.285	4.40962e-46	Bacteria	Firmicutes_A	Clostridia_A	Oscillospirales	Oscillospiraceae	Lawsonibacter	Lawsonibacter asaccharolyticus
MJ006-1-barcode35-umi143487bins-ubs-3	0.150755	0.713448	-1.0187	0.124236	1.25928	-36.2632	2.32453e-128	Bacteria	Firmicutes_A	Clostridia_A	Oscillospirales	Oscillospiraceae	CAG-83
MJ006-1-barcode35-umi144420bins-ubs-3	2.37199	0.624921	1.41213	2.349	3.46688	29.6882	4.58196e-103	Bacteria	Firmicutes_A	Clostridia_A	Christensenellales	CAG-74
MJ006-1-barcode35-umi150744bins-ubs-3	-0.451225	0.434882	-1.13833	-0.457145	0.266049	-87.1765	7.13669e-262	Bacteria	Verrucomicrobiota	Verrucomicrobiae	Verrucomicrobiales	Akkermansiaceae	Akkermansia	Akkermansia muciniphila_D
MJ006-1-barcode35-umi17034bins-ubs-14	0.024442	0.272996	-0.452374	0.025811	0.444071	-104.024	3.38099e-291	Bacteria	Firmicutes_A	Clostridia_A	Oscillospirales	Ruminococcaceae	Anaerofilum
MJ006-1-barcode35-umi26359bins-ubs-11	0.52192	0.242996	0.135475	0.515774	0.927961	-75.9215	2.78678e-239	Bacteria	Firmicutes_A	Clostridia_A	Oscillospirales	Acutalibacteraceae
MJ006-1-barcode35-umi31036bins-ubs-11	0.423288	0.40133	-0.173029	0.410709	1.10801	-50.884	1.52204e-176	Bacteria	Firmicutes_A	Clostridia_A	Oscillospirales	Oscillospiraceae	Intestinimonas	Intestinimonas massiliensis
MJ006-1-barcode35-umi44581bins-ubs-8	1.68709	1.87304	-0.922318	1.58666	4.47705	2.59196	0.00989333	Bacteria	Firmicutes_B	Peptococcia	Peptococcales	Peptococcaceae	Peptococcus	Peptococcus niger
MJ006-1-barcode35-umi45915bins-ubs-9	-0.252608	0.442008	-1.0483	-0.253427	0.440107	-76.784	4.09887e-241	Bacteria	Firmicutes_A	Clostridia_A	Oscillospirales	Ruminococcaceae	Massiliimalia	Massiliimalia timonensis
MJ006-1-barcode35-umi72338bins-ubs-5	-1.36283	1.47315	-3.94451	-1.36212	0.964903	-38.1112	4.76928e-135	Bacteria	Bacteroidota	Bacteroidia	Bacteroidales	Bacteroidaceae	Phocaeicola	Phocaeicola dorei
MJ006-1-barcode35-umi82199bins-ubs-6	0.220534	0.325839	-0.329032	0.228176	0.732555	-75.1179	1.47536e-237	Bacteria	Firmicutes_A	Clostridia_A	Lachnospirales	Anaerotignaceae
MJ006-1-barcode35-umi91399bins-ubs-6	0.333449	0.59253	-0.60688	0.305276	1.4202	-37.4969	7.60607e-133	Bacteria	Firmicutes_A	Clostridia_A	Oscillospirales	Ruminococcaceae	Anaerotruncus	Anaerotruncus colihominis
MJ006-1-barcode36-umi129137bins-ubs-3	2.85778	0.356721	2.27411	2.84212	3.435	79.2453	3.02668e-246	Bacteria	Firmicutes_A	Clostridia_A	TANB77	CAG-508
MJ006-1-barcode36-umi136183bins-ubs-3	0.955586	0.532582	0.0888795	0.964115	1.81078	-18.3546	5.4265e-55	Bacteria	Firmicutes_A	Clostridia_A	Oscillospirales	Ruminococcaceae	CAG-353	CAG-353 sp900066885
MJ006-1-barcode36-umi139408bins-ubs-3	-0.500924	1.54392	-3.3008	-0.348704	1.53582	-25.1992	1.59847e-84	Bacteria	Firmicutes_C	Negativicutes	Veillonellales	Negativicoccaceae	Negativicoccus
MJ006-1-barcode36-umi152347bins-ubs-3	-0.642035	0.272511	-1.10974	-0.650199	-0.183078	-153.123	0	Bacteria	Firmicutes_A	Clostridia_A	Lachnospirales	Lachnospiraceae	Mediterraneibacter_A	Mediterraneibacter_A sp002160525
MJ006-1-barcode36-umi153292bins-ubs-3	1.23664	2.33656	-2.57181	1.37402	4.62199	-1.7779	0.0761812	Bacteria	Bacteroidota	Bacteroidia	Bacteroidales	Porphyromonadaceae	Porphyromonas_A	Porphyromonas_A bennonis
MJ006-1-barcode36-umi158862bins-ubs-3	0.160613	0.944519	-1.42739	0.210069	1.6349	-27.1829	7.85094e-93	Bacteria	Firmicutes_C	Negativicutes	Veillonellales	Dialisteraceae	Dialister_B
MJ006-1-barcode37-umi100386bins-ubs-4	-1.04529	0.595207	-2.06767	-1.03347	-0.102256	-83.6564	4.22708e-255	Bacteria	Firmicutes_D	Bacilli	RF39	UBA660	CAG-460	CAG-460 sp000437355
MJ006-1-barcode37-umi102084bins-ubs-4	0.203682	0.233212	-0.171954	0.190906	0.596371	-106.398	5.68321e-295	Bacteria	Firmicutes_A	Clostridia_A	Lachnospirales	Lachnospiraceae	Enterocloster	Enterocloster sp000431375
MJ006-1-barcode37-umi113304bins-ubs-4	-0.1803	0.386802	-0.738829	-0.175734	0.436234	-84.0042	8.82417e-256	Bacteria	Firmicutes_A	Clostridia_A	Christensenellales	CAG-74
MJ006-1-barcode37-umi118034bins-ubs-4	-1.52257	1.58815	-4.05567	-1.51085	1.02184	-37.3633	2.30669e-132	Bacteria	Bacteroidota	Bacteroidia	Bacteroidales	Rikenellaceae	Alistipes_A	Alistipes_A sp002362235
MJ006-1-barcode37-umi125240bins-ubs-3	1.11326	0.208509	0.778604	1.11659	1.44179	-31.7584	2.79259e-111	Bacteria	Firmicutes_A	Clostridia_A	TANB77	CAG-508
MJ006-1-barcode37-umi129052bins-ubs-3	0.168258	0.0979124	0.00832484	0.164577	0.33268	-260.66	0	Bacteria	Firmicutes_A	Clostridia_A	Lachnospirales	Lachnospiraceae	Lachnospira	Lachnospira eligens
MJ006-1-barcode37-umi133973bins-ubs-3	0.197088	0.120668	-0.00153648	0.190964	0.396318	-206.727	0	Bacteria	Firmicutes_A	Clostridia_A	Oscillospirales	Ruminococcaceae	Faecalibacterium	Faecalibacterium prausnitzii_C
MJ006-1-barcode37-umi144080bins-ubs-3	-1.84514	2.81481	-6.37663	-1.91186	2.93811	-23.3727	9.75028e-77	Bacteria	Firmicutes_A	Clostridia_A	Oscillospirales	Oscillospiraceae	ER4	ER4 sp000765235
MJ006-1-barcode37-umi144579bins-ubs-3	0.0362717	0.121097	-0.154301	0.0331634	0.233316	-232.555	0	Bacteria	Firmicutes_A	Clostridia_A	Oscillospirales	Ruminococcaceae	Angelakisella	Angelakisella massiliensis
MJ006-1-barcode37-umi145605bins-ubs-3	-1.2336	2.31239	-4.72456	-1.35943	2.73412	-23.1617	7.85526e-76	Bacteria	Bacteroidota	Bacteroidia	Bacteroidales	Rikenellaceae	Alistipes_A	Alistipes_A shahii
MJ006-1-barcode37-umi154219bins-ubs-3	1.42383	2.05817	-2.1312	1.3879	4.54462	-0.199377	0.84207	Bacteria	Firmicutes_A	Clostridia_A	Oscillospirales	Ruminococcaceae	Faecalibacterium	Faecalibacterium prausnitzii_C
MJ006-1-barcode37-umi157336bins-ubs-3	0.337194	0.467877	-0.339124	0.295456	1.12018	-47.3269	9.10022e-166	Bacteria	Firmicutes_A	Clostridia_A	Lachnospirales	Lachnospiraceae	Catenibacillus	Catenibacillus scindens
MJ006-1-barcode37-umi157705bins-ubs-3	0.200502	0.0884912	0.0430274	0.203409	0.340176	-281.124	0	Bacteria	Firmicutes_A	Clostridia_A	Lachnospirales	Lachnospiraceae	UBA2856
MJ006-1-barcode37-umi160597bins-ubs-3	-0.00193261	2.35149	-4.70896	0.155482	3.81569	-12.301	1.04922e-29	Bacteria	Firmicutes_A	Clostridia_A	Monoglobales_A	UBA1381	CAG-41
MJ006-1-barcode37-umi160860bins-ubs-3	0.871252	0.295161	0.419223	0.855309	1.32101	-38.833	1.30638e-137	Bacteria	Bacteroidota	Bacteroidia	Bacteroidales	Tannerellaceae	Parabacteroides_B
MJ006-1-barcode37-umi165551bins-ubs-3	-0.959943	1.11722	-2.83828	-0.93026	0.72069	-43.0406	5.24085e-152	Bacteria	Firmicutes_A	Clostridia_A	Oscillospirales	Ruminococcaceae	Phocea
MJ006-1-barcode37-umi167134bins-ubs-3	0.0967469	0.102722	-0.0790981	0.0961473	0.270077	-262.38	0	Bacteria	Firmicutes_A	Clostridia_A	Lachnospirales	Anaerotignaceae
MJ006-1-barcode37-umi167390bins-ubs-3	0.28841	0.129239	0.0640536	0.286454	0.503213	-178.884	0	Bacteria	Firmicutes_A	Clostridia_A	Christensenellales	CAG-74	SFMI01
MJ006-1-barcode37-umi169971bins-ubs-4	-1.05927	1.14073	-3.07367	-0.943455	0.667077	-43.8953	8.03473e-155	Bacteria	Firmicutes_C	Negativicutes	Veillonellales	Veillonellaceae	Veillonella_A	Veillonella_A atypica
MJ006-1-barcode37-umi170802bins-ubs-4	0.916735	0.729531	-0.284301	0.894567	2.18631	-14.4645	2.01607e-38	Bacteria	Firmicutes_A	Clostridia_A	Lachnospirales
MJ006-1-barcode37-umi183443bins-ubs-3	0.382157	0.956241	-1.1172	0.373802	2.00098	-22.216	9.36734e-72	Bacteria	Firmicutes_C	Negativicutes	Veillonellales	Veillonellaceae	Veillonella_A
MJ006-1-barcode37-umi187678bins-ubs-3	0.745623	0.657357	-0.351519	0.741151	1.82179	-21.2587	1.31106e-67	Bacteria	Firmicutes_A	Clostridia_A	TANB77	CAG-508	CAG-269	CAG-269 sp000431335
MJ006-1-barcode37-umi190318bins-ubs-3	0.222497	0.0962742	0.0471003	0.224503	0.387566	-253.828	0	Bacteria	Firmicutes_A	Clostridia_A	Lachnospirales	Lachnospiraceae	Eisenbergiella
MJ006-1-barcode37-umi221633bins-ubs-3	1.34876	0.716414	0.073624	1.33089	2.52968	-2.66862	0.00792695	Bacteria	Firmicutes_A	Clostridia_A	Oscillospirales	Oscillospiraceae	CAG-83
MJ006-1-barcode37-umi230976bins-ubs-3	-0.0583734	0.0882999	-0.202351	-0.0574786	0.0894526	-340.368	0	Bacteria	Firmicutes_A	Clostridia_A	Lachnospirales	Lachnospiraceae	Enterocloster	Enterocloster sp000431375
MJ006-1-barcode37-umi243151bins-ubs-4	0.593599	0.382774	0.0330373	0.561848	1.26251	-44.4519	1.23308e-156	Bacteria	Firmicutes_C	Negativicutes	Veillonellales	Dialisteraceae	Allisonella	Allisonella histaminiformans
MJ006-1-barcode37-umi31863bins-ubs-11	-5.55054	2.9999	-10.8132	-5.26026	-1.13453	-46.6341	1.33092e-163	Bacteria	Firmicutes_D	Bacilli	RF39	UBA660
MJ006-1-barcode37-umi59724bins-ubs-6	0.0907489	0.109607	-0.0908889	0.0892323	0.279378	-246.993	0	Bacteria	Firmicutes_A	Clostridia_A	Oscillospirales	Oscillospiraceae	UBA1777	UBA1777 sp002320035
MJ006-1-barcode38-umi100482bins-ubs-4	0.113976	0.431269	-0.621908	0.112253	0.7873	-61.6959	3.69535e-206	Bacteria	Firmicutes_A	Clostridia_A	Oscillospirales	CAG-382	SFLA01
MJ006-1-barcode38-umi101137bins-ubs-4	-1.90819	0.98474	-3.54338	-1.93247	-0.329664	-68.0899	9.12613e-222	Bacteria	Firmicutes_D	Bacilli	ML615J-28	CAG-313	CAG-313	CAG-313 sp000433035
MJ006-1-barcode38-umi101308bins-ubs-4	1.23121	1.20573	-0.630287	1.22668	3.29532	-3.53542	0.000454889	Bacteria	Bacteroidota	Bacteroidia	Bacteroidales	Bacteroidaceae	Bacteroides_E	Bacteroides_E intestinalis
MJ006-1-barcode38-umi101890bins-ubs-4	0.245104	0.22426	-0.105562	0.23693	0.634967	-106.952	7.69818e-296	Bacteria	Firmicutes_A	Clostridia_A	Oscillospirales	Acutalibacteraceae	Acutalibacter
MJ006-1-barcode38-umi102965bins-ubs-5	0.54828	1.41954	-1.64437	0.614979	2.8845	-12.6248	5.64082e-31	Bacteria	Firmicutes_A	Clostridia_A	TANB77	CAG-508	CAG-269	CAG-269 sp000431335
MJ006-1-barcode38-umi104566bins-ubs-4	1.44292	0.471372	0.724196	1.40654	2.23585	-0.060684	0.951641	Bacteria	Firmicutes_A	Clostridia_A	TANB77	CAG-508	CAG-269	CAG-269 sp000431335
MJ006-1-barcode38-umi105953bins-ubs-4	0.679254	0.234721	0.294787	0.680282	1.04742	-65.1919	7.52731e-215	Bacteria	Firmicutes_A	Clostridia_A	Oscillospirales	UBA644	UBA644	UBA644 sp002299265
MJ006-1-barcode38-umi108613bins-ubs-5	-3.83232	1.83749	-6.93094	-3.7021	-1.11176	-57.4335	5.24639e-195	Bacteria	Cyanobacteria	Vampirovibrionia	Gastranaerophilales	Gastranaerophilaceae	CAG-196	CAG-196 sp002102975
MJ006-1-barcode38-umi115514bins-ubs-4	0.164312	0.150057	-0.0714306	0.166438	0.394074	-170.607	0	Bacteria	Firmicutes_A	Clostridia_A	Oscillospirales	Acutalibacteraceae	CAG-177	CAG-177 sp003538135
MJ006-1-barcode38-umi115703bins-ubs-4	0.196952	0.111029	0.0233712	0.198525	0.373899	-224.697	0	Bacteria	Firmicutes_A	Clostridia_A	Lachnospirales	Lachnospiraceae	CAG-81	CAG-81 sp000435795
MJ006-1-barcode38-umi117112bins-ubs-4	-0.218111	0.139752	-0.435577	-0.219265	0.0221194	-237.916	0	Bacteria	Firmicutes_A	Clostridia_A	Christensenellales	CAG-74	OEMS01
MJ006-1-barcode38-umi118150bins-ubs-4	-0.423505	0.441469	-1.18595	-0.405515	0.263775	-84.6201	5.58418e-257	Bacteria	Verrucomicrobiota	Verrucomicrobiae	Verrucomicrobiales	Akkermansiaceae	Akkermansia	Akkermansia muciniphila_D
MJ006-1-barcode38-umi122084bins-ubs-4	0.182356	0.158704	-0.0753932	0.179812	0.438433	-159.038	0	Bacteria	Firmicutes_A	Clostridia_A	Oscillospirales	Oscillospiraceae	CAG-110	CAG-110 sp000434635
MJ006-1-barcode38-umi125404bins-ubs-3	-0.160956	0.260794	-0.614104	-0.164398	0.239079	-123.109	0	Bacteria	Bacteroidota	Bacteroidia	Bacteroidales	Barnesiellaceae	Barnesiella	Barnesiella intestinihominis
MJ006-1-barcode38-umi125560bins-ubs-3	-0.175027	0.607671	-1.14324	-0.152419	0.800415	-53.2978	1.51047e-183	Bacteria	Firmicutes_A	Clostridia_A	Oscillospirales	Ruminococcaceae	Anaerotruncus	Anaerotruncus sp003612625
MJ006-1-barcode38-umi125576bins-ubs-3	-1.28283	0.669526	-2.38964	-1.24476	-0.301145	-81.4662	9.32395e-251	Bacteria	Verrucomicrobiota	Lentisphaeria	Victivallales	Victivallaceae	Victivallis	Victivallis sp002998355
MJ006-1-barcode38-umi126535bins-ubs-3	-0.618416	0.62908	-1.70469	-0.594807	0.4011	-65.5805	8.60306e-216	Bacteria	Bacteroidota	Bacteroidia	Bacteroidales	Tannerellaceae	Parabacteroides_B	Parabacteroides_B sp002159645
MJ006-1-barcode38-umi128011bins-ubs-3	-0.656864	2.0777	-4.32758	-0.462267	2.26115	-20.2264	4.00105e-63	Bacteria	Firmicutes_A	Clostridia_A	Oscillospirales	Ruminococcaceae	Faecalibacterium	Faecalibacterium prausnitzii_C
MJ006-1-barcode38-umi132252bins-ubs-3	1.21228	1.14831	-0.670664	1.25913	3.00907	-4.0419	6.36305e-05	Bacteria	Firmicutes_A	Clostridia_A	Oscillospirales	Oscillospiraceae	CAG-110	CAG-110 sp000434635
MJ006-1-barcode38-umi132431bins-ubs-4	0.42628	0.239241	0.0304853	0.423894	0.808848	-85.1084	6.33885e-258	Bacteria	Proteobacteria	Gammaproteobacteria	Burkholderiales	Burkholderiaceae_A	Oxalobacter	Oxalobacter formigenes_B
MJ006-1-barcode38-umi133959bins-ubs-3	0.0104465	0.740672	-1.24526	0.0357752	1.05332	-38.719	3.30123e-137	Bacteria	Firmicutes_A	Clostridia_A	Oscillospirales	Oscillospiraceae	WRMH01	WRMH01 sp009777235
MJ006-1-barcode38-umi134570bins-ubs-3	-2.55539	1.68169	-5.60422	-2.30386	-0.285409	-47.5681	1.62275e-166	Bacteria	Firmicutes_A	Clostridia_A	Lachnospirales	Lachnospiraceae	UBA3402	UBA3402 sp003478355
MJ006-1-barcode38-umi136348bins-ubs-3	1.11487	0.539023	0.292833	1.03776	2.03057	-12.2252	2.06954e-29	Bacteria	Firmicutes_A	Clostridia_A	Christensenellales	Borkfalkiaceae	Borkfalkia
MJ006-1-barcode38-umi138420bins-ubs-3	-0.293861	1.53851	-2.90222	-0.180717	1.97157	-22.596	2.14326e-73	Bacteria	Firmicutes_A	Clostridia_A	Oscillospirales	Oscillospiraceae	CAG-110	CAG-110 sp000434635
MJ006-1-barcode38-umi138831bins-ubs-3	-0.0298712	0.294046	-0.479117	-0.0265035	0.436995	-100.272	4.58943e-285	Bacteria	Firmicutes_A	Clostridia_A	Lachnospirales	Lachnospiraceae	GCA-900066135	GCA-900066135 sp900066135
MJ006-1-barcode38-umi139569bins-ubs-3	0.170921	0.238727	-0.205573	0.163865	0.54853	-106.685	2.01523e-295	Bacteria	Firmicutes_A	Clostridia_A	Oscillospirales	CAG-272	RUG13077
MJ006-1-barcode38-umi139950bins-ubs-3	0.203007	0.098281	0.0504071	0.19809	0.355365	-252.611	0	Bacteria	Firmicutes_A	Clostridia_A	Oscillospirales	Oscillospiraceae	UBA1777	UBA1777 sp002320035
MJ006-1-barcode38-umi141074bins-ubs-3	-0.0943722	0.806066	-1.42318	-0.0590482	1.09491	-38.1786	2.74115e-135	Bacteria	Bacteroidota	Bacteroidia	Bacteroidales	Rikenellaceae	Alistipes_A	Alistipes_A shahii
MJ006-1-barcode38-umi143072bins-ubs-3	-0.844722	0.599782	-1.89005	-0.793831	0.0524255	-76.3302	3.75488e-240	Bacteria	Firmicutes_A	Clostridia_A	Peptostreptococcales	Anaerovoracaceae	Eubacterium_N
MJ006-1-barcode38-umi143784bins-ubs-3	0.137987	0.227306	-0.239701	0.152212	0.486239	-114.943	6.183e-308	Bacteria	Firmicutes_A	Clostridia_A	Oscillospirales	Oscillospiraceae	CAG-110	CAG-110 sp000434635
MJ006-1-barcode38-umi144612bins-ubs-4	-1.09665	0.3725	-1.79357	-1.06822	-0.563347	-136.43	0	Bacteria	Firmicutes_A	Clostridia_A	Lachnospirales	Lachnospiraceae	CAG-81	CAG-81 sp900066535
MJ006-1-barcode38-umi146207bins-ubs-3	1.8442	2.14809	-1.88814	1.91813	5.17843	3.7228	0.000225353	Bacteria	Firmicutes_A	Clostridia_A	Oscillospirales	Ruminococcaceae	Ruminiclostridium_E
MJ006-1-barcode38-umi147565bins-ubs-3	0.0142199	0.660141	-1.03218	-0.00672786	1.06306	-43.3281	5.87167e-153	Bacteria	Firmicutes_A	Clostridia_A	Oscillospirales	Oscillospiraceae	Dysosmobacter	Dysosmobacter sp000403435
MJ006-1-barcode38-umi154342bins-ubs-3	0.262378	0.391954	-0.228581	0.21592	0.960329	-60.3119	1.31578e-202	Bacteria	Firmicutes_A	Clostridia_A	Oscillospirales	Ruminococcaceae	UBA1394	UBA1394 sp900066845
MJ006-1-barcode38-umi154953bins-ubs-3	-0.0624907	0.0878494	-0.206479	-0.0684591	0.0845613	-343.051	0	Bacteria	Bacteroidota	Bacteroidia	Bacteroidales	Marinifilaceae	Odoribacter	Odoribacter splanchnicus
MJ006-1-barcode38-umi155073bins-ubs-3	-0.0197824	0.183597	-0.341727	-0.0230423	0.28106	-159.494	0	Bacteria	Firmicutes_A	Clostridia_A	Lachnospirales	Lachnospiraceae	Acetatifactor	Acetatifactor sp900066565
MJ006-1-barcode38-umi155082bins-ubs-3	0.61779	2.30918	-3.25585	0.650866	4.43389	-7.15893	3.93584e-12	Bacteria	Firmicutes_A	Clostridia_A	Lachnospirales	Lachnospiraceae	RUG115	RUG115 sp900066395
MJ006-1-barcode38-umi155448bins-ubs-3	0.662162	1.16632	-1.09128	0.611047	2.67935	-13.4129	4.03971e-34	Bacteria	Firmicutes_A	Clostridia_A	Oscillospirales	Ruminococcaceae	Phocea
MJ006-1-barcode38-umi157215bins-ubs-3	0.117189	0.11613	-0.082924	0.121834	0.31684	-228.565	0	Bacteria	Firmicutes_A	Clostridia_A	Lachnospirales	Lachnospiraceae	UMGS1375	UMGS1375 sp900066615
MJ006-1-barcode38-umi159796bins-ubs-3	-0.525512	0.347621	-1.11228	-0.497942	0.0591657	-113.334	1.45079e-305	Bacteria	Firmicutes_A	Clostridia_A	Oscillospirales	CAG-272	RUG13077
MJ006-1-barcode38-umi160209bins-ubs-3	-0.012772	0.879704	-1.22444	-0.0996875	1.55121	-33.1276	1.37424e-116	Bacteria	Firmicutes_A	Clostridia_A	Acetivibrionales	DSM-8532
MJ006-1-barcode38-umi161452bins-ubs-3	0.316945	0.132142	0.103348	0.313509	0.542221	-170.635	0	Bacteria	Firmicutes_A	Clostridia_A	Lachnospirales	Lachnospiraceae	COE1
MJ006-1-barcode38-umi162075bins-ubs-3	-1.12662	0.812182	-2.52262	-1.10938	0.0746894	-63.3101	3.20486e-210	Bacteria	Bacteroidota	Bacteroidia	Bacteroidales	Bacteroidaceae	Prevotellamassilia	Prevotellamassilia timonensis
MJ006-1-barcode38-umi163059bins-ubs-3	-0.137614	0.526867	-1.0791	-0.0946019	0.747085	-60.0518	6.22235e-202	Bacteria	Firmicutes_A	Clostridia_A	Oscillospirales	Acutalibacteraceae	Anaeromassilibacillus	Anaeromassilibacillus sp001305115
MJ006-1-barcode38-umi163149bins-ubs-3	-0.234479	0.725572	-1.3364	-0.246931	0.99201	-46.2761	1.78528e-162	Bacteria	Firmicutes_A	Clostridia_A	Christensenellales	CAG-74	OEMS01
MJ006-1-barcode38-umi164455bins-ubs-3	0.0932794	0.164255	-0.148582	0.0861303	0.373476	-164.509	0	Bacteria	Firmicutes_A	Clostridia_A	Oscillospirales	Ruminococcaceae	Negativibacillus	Negativibacillus massiliensis
MJ006-1-barcode38-umi164759bins-ubs-3	0.290713	0.654663	-0.837829	0.314207	1.2957	-35.2437	1.36434e-124	Bacteria	Firmicutes_A	Clostridia_A	Lachnospirales	Lachnospiraceae
MJ006-1-barcode38-umi166289bins-ubs-3	0.275628	0.599931	-0.712786	0.274764	1.23244	-38.9619	4.58223e-138	Bacteria	Firmicutes_A	Clostridia_A	Monoglobales_A	UBA1381	CAG-41	CAG-41 sp001941225
MJ006-1-barcode38-umi166590bins-ubs-3	-0.0258978	0.120776	-0.217538	-0.0291088	0.176404	-243.468	0	Bacteria	Firmicutes_A	Clostridia_A	Peptostreptococcales	Anaerovoracaceae
MJ006-1-barcode38-umi168549bins-ubs-3	1.77784	0.511169	0.972606	1.78633	2.55406	13.0479	1.18073e-32	Bacteria	Bacteroidota	Bacteroidia	Bacteroidales	Tannerellaceae	Parabacteroides_B	Parabacteroides_B sp002159645
MJ006-1-barcode38-umi171290bins-ubs-4	-3.70044	1.11944	-5.59576	-3.52375	-2.14821	-91.9173	1.29348e-270	Bacteria	Firmicutes_A	Clostridia_A	TANB77	CAG-508
MJ006-1-barcode38-umi171460bins-ubs-3	-3.18481	0.811475	-4.52204	-3.16728	-1.95085	-114.093	1.09734e-306	Bacteria	Firmicutes_A	Clostridia_A	TANB77	CAG-508	CAG-273	CAG-273 sp003507395
MJ006-1-barcode38-umi172305bins-ubs-3	-0.0636978	0.350569	-0.633812	-0.0584189	0.484189	-86.0344	1.05585e-259	Bacteria	Firmicutes_C	Negativicutes	Acidaminococcales	Acidaminococcaceae	Phascolarctobacterium_A
MJ006-1-barcode38-umi172937bins-ubs-3	1.61359	0.552848	0.777686	1.57243	2.59613	6.12255	2.20529e-09	Bacteria	Firmicutes_B	Peptococcia	Peptococcales	Peptococcaceae	Peptococcus	Peptococcus niger
MJ006-1-barcode38-umi177664bins-ubs-3	0.88438	1.41394	-1.2786	0.803971	2.85977	-7.92071	2.37256e-14	Bacteria	Firmicutes_A	Clostridia_A	Oscillospirales	Acutalibacteraceae	Acutalibacter
MJ006-1-barcode38-umi187776bins-ubs-3	-0.077198	1.29458	-2.17575	-0.112012	1.99143	-23.5064	2.60124e-77	Bacteria	Proteobacteria	Gammaproteobacteria	Burkholderiales	Burkholderiaceae_A	Sutterella	Sutterella wadsworthensis_A
MJ006-1-barcode38-umi199213bins-ubs-4	1.86538	0.566927	1.03402	1.83281	2.86814	14.853	4.89299e-40	Bacteria	Firmicutes_A	Clostridia_A	Monoglobales_A	Monoglobaceae	Monoglobus	Monoglobus pectinilyticus
MJ006-1-barcode38-umi200336bins-ubs-3	0.204457	0.451948	-0.523886	0.204299	0.897816	-54.8688	5.59941e-188	Bacteria	Firmicutes_A	Clostridia_A	Christensenellales
MJ006-1-barcode38-umi206077bins-ubs-3	0.461358	0.212769	0.102326	0.458413	0.768116	-92.3998	1.75797e-271	Bacteria	Verrucomicrobiota	Verrucomicrobiae	Verrucomicrobiales	Akkermansiaceae	Akkermansia	Akkermansia muciniphila_D
MJ006-1-barcode38-umi220133bins-ubs-3	0.63773	2.26675	-3.07532	0.734895	4.15914	-7.11697	5.15865e-12	Bacteria	Firmicutes_A	Clostridia_A	Oscillospirales	Acutalibacteraceae	Ruminococcus_E
MJ006-1-barcode38-umi225034bins-ubs-3	0.351192	0.566414	-0.539473	0.373821	1.26996	-38.5993	8.75822e-137	Bacteria	Firmicutes_A	Clostridia_A	Oscillospirales	Oscillospiraceae	ER4	ER4 sp000765235
MJ006-1-barcode38-umi234407bins-ubs-3	-0.039017	0.674536	-1.15504	-0.0390555	1.11886	-43.9819	4.18496e-155	Bacteria	Firmicutes_A	Clostridia_A	Lachnospirales	Lachnospiraceae	Acetatifactor	Acetatifactor sp900066565
MJ006-1-barcode38-umi64003bins-ubs-6	2.00148	0.646085	1.2199	1.81808	3.25279	17.2462	3.34492e-50	Bacteria	Firmicutes_A	Clostridia_A	TANB77	CAG-508
MJ006-1-barcode38-umi64388bins-ubs-6	0.0332804	1.04774	-1.63855	0.0771373	1.73648	-26.9355	8.35483e-92	Bacteria	Bacteroidota	Bacteroidia	Bacteroidales	Bacteroidaceae	Bacteroides_E	Bacteroides_E fragilis
MJ006-1-barcode38-umi67469bins-ubs-6	0.700371	0.311759	0.186359	0.696799	1.2601	-47.728	5.19555e-167	Bacteria	Firmicutes_D	Bacilli	Erysipelotrichales	Erysipelotrichaceae	Holdemania	Holdemania sp900120005
MJ006-1-barcode38-umi74734bins-ubs-5	-1.15793	1.78487	-3.9471	-1.04738	1.60175	-29.1593	6.25083e-101	Bacteria	Firmicutes_A	Clostridia_A	TANB77	CAG-508
MJ006-1-barcode38-umi82781bins-ubs-5	0.424339	0.151462	0.167873	0.429355	0.670366	-134.689	0	Bacteria	Firmicutes_A	Clostridia_A	Lachnospirales	Anaerotignaceae
MJ006-1-barcode38-umi83111bins-ubs-5	-0.112195	0.128306	-0.308869	-0.111407	0.0862707	-242.629	0	Bacteria	Firmicutes_A	Clostridia_A	Oscillospirales	Oscillospiraceae	CAG-110	CAG-110 sp000434635
MJ006-1-barcode38-umi85101bins-ubs-5	0.320453	0.162066	0.0550834	0.319377	0.576387	-138.696	0	Bacteria	Firmicutes_A	Clostridia_A	Lachnospirales	Lachnospiraceae	UBA3402	UBA3402 sp003478355
MJ006-1-barcode39-umi101486bins-ubs-5	0.594719	0.171886	0.350103	0.589943	0.887209	-98.8599	1.05692e-282	Bacteria	Firmicutes_D	Bacilli	Haloplasmatales_A	Turicibacteraceae	Turicibacter	Turicibacter sanguinis
MJ006-1-barcode39-umi102193bins-ubs-4	1.69826	2.69828	-2.95479	1.75118	5.65072	1.88198	0.0605659	Bacteria	Bacteroidota	Bacteroidia	Bacteroidales	Bacteroidaceae	Bacteroides_E	Bacteroides_E ovatus
MJ006-1-barcode39-umi104218bins-ubs-4	-0.295066	0.540888	-1.20496	-0.29022	0.557921	-64.3171	1.03474e-212	Bacteria	Firmicutes_A	Clostridia_A	Oscillospirales	Ruminococcaceae	Faecalibacterium	Faecalibacterium prausnitzii_C
MJ006-1-barcode39-umi104964bins-ubs-4	0.95632	1.26824	-0.968655	0.889405	3.12298	-7.69618	1.11206e-13	Bacteria	Firmicutes_A	Clostridia_A	Peptostreptococcales	Anaerovoracaceae	S5-A14a	S5-A14a sp000758905
MJ006-1-barcode39-umi107659bins-ubs-4	0.250566	0.099492	0.077192	0.254886	0.404572	-239.976	0	Bacteria	Firmicutes_A	Clostridia_A	Oscillospirales	Oscillospiraceae	CAG-110	CAG-110 sp000434635
MJ006-1-barcode39-umi108436bins-ubs-4	2.14256	2.43373	-2.06996	2.3098	5.87629	5.73775	1.89957e-08	Bacteria	Firmicutes_A	Clostridia_A	Oscillospirales	Ruminococcaceae	Gemmiger_A	Gemmiger_A qucibialis
MJ006-1-barcode39-umi110577bins-ubs-4	0.114888	0.109406	-0.0483631	0.121458	0.30164	-243.032	0	Bacteria	Firmicutes_D	Bacilli	Lactobacillales	Aerococcaceae	Granulicatella
MJ006-1-barcode39-umi111854bins-ubs-4	0.179483	0.469649	-0.553496	0.15798	0.96374	-53.8645	3.71185e-185	Bacteria	Firmicutes_A	Clostridia_A	Oscillospirales	Ruminococcaceae	Phocea
MJ006-1-barcode39-umi112185bins-ubs-4	0.293241	0.955752	-1.38197	0.360594	1.82399	-24.0881	8.43874e-80	Bacteria	Firmicutes_D	Bacilli	Erysipelotrichales	Erysipelotrichaceae	NSJ-61	NSJ-61 sp003433845
MJ006-1-barcode39-umi112393bins-ubs-4	1.24149	0.25977	0.843491	1.22315	1.67861	-15.6184	2.98378e-43	Bacteria	Firmicutes_A	Clostridia_A	Lachnospirales	Lachnospiraceae	AM51-8	AM51-8 sp003478275
MJ006-1-barcode39-umi113359bins-ubs-4	0.596309	0.34239	0.00717378	0.61069	1.13446	-49.5366	1.58042e-172	Bacteria	Bacteroidota	Bacteroidia	Bacteroidales	Bacteroidaceae	Bacteroides_E	Bacteroides_E cellulosilyticus
MJ006-1-barcode39-umi115563bins-ubs-4	0.0518352	0.215019	-0.302026	0.0678233	0.397004	-129.525	0	Bacteria	Firmicutes_D	Bacilli	Erysipelotrichales	Erysipelotrichaceae	NSJ-61	NSJ-61 sp003433845
MJ006-1-barcode39-umi116853bins-ubs-4	0.168846	0.0988235	-0.00703994	0.170083	0.322876	-258.138	0	Bacteria	Firmicutes_A	Clostridia_A	Lachnospirales	Lachnospiraceae	Coprococcus_A	Coprococcus_A catus
MJ006-1-barcode39-umi125136bins-ubs-3	-0.202393	0.315147	-0.72569	-0.196601	0.326985	-104.506	5.7034e-292	Bacteria	Firmicutes_A	Clostridia_A	Lachnospirales	Lachnospiraceae	NSJ-38	NSJ-38 sp902363445
MJ006-1-barcode39-umi126516bins-ubs-3	-0.0270187	0.101267	-0.200562	-0.032084	0.137427	-290.593	0	Bacteria	Firmicutes_A	Clostridia_A	Peptostreptococcales	Anaerovoracaceae
MJ006-1-barcode39-umi130010bins-ubs-4	-5.97187	2.63094	-10.9743	-5.58961	-2.37357	-56.377	3.84476e-192	Bacteria	Proteobacteria	Gammaproteobacteria	Enterobacterales	Pasteurellaceae	Haemophilus_A
MJ006-1-barcode39-umi130750bins-ubs-3	-0.256934	0.172132	-0.537714	-0.245744	0.0176075	-197.672	0	Bacteria	Firmicutes_A	Clostridia_A	Peptostreptococcales	Anaerovoracaceae	UBA1191	UBA1191 sp900066305
MJ006-1-barcode39-umi136432bins-ubs-3	0.294202	0.252069	-0.105118	0.284119	0.72809	-91.2566	2.0187e-269	Bacteria	Firmicutes_D	Bacilli	Lactobacillales	Streptococcaceae	Streptococcus	Streptococcus parasanguinis
MJ006-1-barcode39-umi137055bins-ubs-3	2.13257	1.66735	-0.415139	2.02267	4.87811	8.25523	2.24291e-15	Bacteria	Bacteroidota	Bacteroidia	Bacteroidales	Rikenellaceae	Alistipes_A	Alistipes_A communis
MJ006-1-barcode39-umi139684bins-ubs-3	-0.154275	0.319465	-0.691936	-0.152305	0.371605	-100.081	9.51379e-285	Bacteria	Firmicutes_A	Clostridia_A	Christensenellales
MJ006-1-barcode39-umi142106bins-ubs-3	0.0387121	0.172786	-0.24843	0.0346566	0.342178	-162.702	0	Bacteria	Firmicutes_A	Clostridia_A	Oscillospirales	Ruminococcaceae	Faecalibacterium	Faecalibacterium prausnitzii_C
MJ006-1-barcode39-umi142223bins-ubs-3	-0.195511	0.4046	-0.904165	-0.171374	0.416178	-81.061	6.08958e-250	Bacteria	Firmicutes_D	Bacilli	Erysipelotrichales	Erysipelatoclostridiaceae	Faecalibacillus	Faecalibacillus intestinalis
MJ006-1-barcode39-umi143835bins-ubs-3	0.33956	0.249609	-0.0537566	0.349735	0.73963	-88.5218	2.13761e-264	Bacteria	Firmicutes_A	Clostridia_A	Oscillospirales	Oscillospiraceae	CAG-110	CAG-110 sp000434635
MJ006-1-barcode39-umi144965bins-ubs-3	-0.735414	1.13565	-2.44791	-0.822016	1.00387	-38.3879	4.92991e-136	Bacteria	Bacteroidota	Bacteroidia	Bacteroidales	Barnesiellaceae	Barnesiella	Barnesiella sp003150885
MJ006-1-barcode39-umi145585bins-ubs-3	0.199691	0.135003	-0.0217945	0.202429	0.4152	-184.39	0	Bacteria	Firmicutes_A	Clostridia_A	Christensenellales	CAG-74	OEMS01
MJ006-1-barcode39-umi147065bins-ubs-3	0.147671	0.982462	-1.52073	0.174692	1.77538	-26.3965	1.47375e-89	Bacteria	Firmicutes_A	Clostridia_A	Lachnospirales	Lachnospiraceae	RUG115	RUG115 sp900066395
MJ006-1-barcode39-umi147257bins-ubs-3	-0.601993	0.250408	-1.05067	-0.610112	-0.190393	-163.441	0	Bacteria	Firmicutes_A	Clostridia_A	Oscillospirales	Ruminococcaceae	Negativibacillus	Negativibacillus massiliensis
MJ006-1-barcode39-umi147946bins-ubs-3	-0.0404186	0.222723	-0.411271	-0.0515973	0.294494	-133.329	0	Bacteria	Firmicutes_A	Clostridia_A	Lachnospirales	Lachnospiraceae	Blautia_A
MJ006-1-barcode39-umi148778bins-ubs-3	0.00218007	0.141399	-0.233588	-0.0103913	0.241261	-203.986	0	Bacteria	Firmicutes_A	Clostridia_A	Lachnospirales	Lachnospiraceae	Clostridium_Q	Clostridium_Q saccharolyticum_A
MJ006-1-barcode39-umi152737bins-ubs-3	-0.0447143	0.745382	-1.20729	-0.0969555	1.16706	-39.9544	1.54674e-141	Bacteria	Firmicutes_A	Clostridia_A	Oscillospirales	Ruminococcaceae	Faecalibacterium	Faecalibacterium prausnitzii_C
MJ006-1-barcode39-umi153062bins-ubs-4	-2.16474	1.40278	-4.48292	-2.09429	0.0393303	-51.4563	3.16212e-178	Bacteria	Firmicutes_A	Clostridia_A	Lachnospirales	Lachnospiraceae	Blautia_A
MJ006-1-barcode39-umi153479bins-ubs-3	-0.000977797	0.146629	-0.237809	0.00187302	0.241134	-197.141	0	Bacteria	Firmicutes_A	Clostridia_A	Lachnospirales	Lachnospiraceae	GCA-900066135	GCA-900066135 sp900066135
MJ006-1-barcode39-umi155665bins-ubs-3	-0.895906	0.969486	-2.4598	-0.931437	0.7909	-48.2783	1.05048e-168	Bacteria	Firmicutes_A	Clostridia_A	Oscillospirales	Ruminococcaceae	Phocea
MJ006-1-barcode39-umi155668bins-ubs-3	-0.448804	1.44386	-2.79798	-0.368731	1.72894	-26.2235	7.80182e-89	Bacteria	Bacteroidota	Bacteroidia	Bacteroidales	Bacteroidaceae	Phocaeicola	Phocaeicola plebeius
MJ006-1-barcode39-umi159128bins-ubs-3	0.0552964	0.114311	-0.143695	0.0548203	0.240037	-243.031	0	Bacteria	Firmicutes_A	Clostridia_A	Lachnospirales	Lachnospiraceae
MJ006-1-barcode39-umi160813bins-ubs-3	0.125044	0.0975351	-0.0332357	0.125267	0.288898	-270.53	0	Bacteria	Firmicutes_C	Negativicutes	Veillonellales	Veillonellaceae	Veillonella_A	Veillonella_A atypica
MJ006-1-barcode39-umi164049bins-ubs-3	-0.973079	0.570908	-1.96436	-0.955325	-0.0959854	-84.6872	4.13819e-257	Bacteria	Firmicutes_A	Clostridia_A	Lachnospirales	Lachnospiraceae	Blautia_A	Blautia_A faecicola
MJ006-1-barcode39-umi168061bins-ubs-4	-0.121539	0.293925	-0.593958	-0.11187	0.342356	-106.55	3.27704e-295	Bacteria	Firmicutes_C	Negativicutes	Veillonellales	Veillonellaceae	Veillonella_A	Veillonella_A atypica
MJ006-1-barcode39-umi169644bins-ubs-3	0.190136	0.221138	-0.185297	0.197734	0.554325	-113.433	1.03623e-305	Bacteria	Firmicutes_A	Clostridia_A	Lachnospirales	Lachnospiraceae	Blautia_A	Blautia_A sp900066505
MJ006-1-barcode39-umi170066bins-ubs-3	0.363668	0.473408	-0.494773	0.391788	1.10154	-45.6555	1.66101e-160	Bacteria	Firmicutes_A	Clostridia_A	Oscillospirales	Ruminococcaceae	Ruminococcus_C
MJ006-1-barcode39-umi223351bins-ubs-3	0.659726	2.07259	-2.90243	0.719155	3.8441	-7.57144	2.5879e-13	Bacteria	Firmicutes_A	Clostridia_A	Lachnospirales	Lachnospiraceae
MJ006-1-barcode39-umi230245bins-ubs-3	1.94806	0.660895	0.93229	1.94962	3.02705	15.2433	1.13632e-41	Bacteria	Firmicutes_D	Bacilli	Haloplasmatales_A	Turicibacteraceae	Turicibacter	Turicibacter sanguinis
MJ006-1-barcode39-umi233032bins-ubs-3	0.276741	0.141006	0.0392214	0.282324	0.499566	-165.611	0	Bacteria	Firmicutes_A	Clostridia_A	Oscillospirales	Ruminococcaceae
MJ006-1-barcode39-umi241871bins-ubs-3	-0.358419	0.186604	-0.667597	-0.351914	-0.0636219	-193.219	0	Bacteria	Firmicutes_A	Clostridia_A	Clostridiales	Clostridiaceae	Clostridium_T
MJ006-1-barcode39-umi242745bins-ubs-3	-0.106798	0.169569	-0.379826	-0.108325	0.144252	-182.952	0	Bacteria	Firmicutes_A	Clostridia_A	Oscillospirales	Acutalibacteraceae	Ruminococcus_E	Ruminococcus_E sp003438075
MJ006-1-barcode39-umi63437bins-ubs-7	0.15818	0.222812	-0.186449	0.147731	0.529562	-115.449	0	Bacteria	Firmicutes_A	Clostridia_A	Peptostreptococcales	Anaerovoracaceae	BX12	BX12 sp902363595
MJ006-1-barcode39-umi72580bins-ubs-5	-0.0145561	0.192772	-0.342855	-0.022511	0.310396	-151.361	0	Bacteria	Firmicutes_A	Clostridia_A	Peptostreptococcales	Anaerovoracaceae	UBA1191	UBA1191 sp900066305
MJ006-1-barcode39-umi74248bins-ubs-5	0.387368	0.0946234	0.236822	0.382884	0.547469	-223.408	0	Bacteria	Firmicutes_A	Clostridia_A	Lachnospirales	Lachnospiraceae	UBA3402	UBA3402 sp003478355
MJ006-1-barcode39-umi78635bins-ubs-6	0.242147	0.295884	-0.238829	0.258354	0.696002	-81.262	2.39777e-250	Bacteria	Firmicutes_D	Bacilli	Lactobacillales	Streptococcaceae	Streptococcus
MJ006-1-barcode39-umi81778bins-ubs-5	-0.683137	0.623465	-1.7646	-0.623956	0.251148	-68.2472	3.90629e-222	Bacteria	Firmicutes_A	Clostridia_A	Oscillospirales	Ruminococcaceae	Faecalibacterium	Faecalibacterium prausnitzii_C
MJ006-1-barcode39-umi89346bins-ubs-5	0.375285	0.577958	-0.630542	0.445507	1.27299	-36.9946	4.98249e-131	Bacteria	Firmicutes_A	Clostridia_A	Lachnospirales	Lachnospiraceae	Enterocloster	Enterocloster sp000431375
MJ006-1-barcode40-umi104736bins-ubs-4	-0.053979	0.110412	-0.227463	-0.0579291	0.12696	-271.408	0	Bacteria	Firmicutes_A	Clostridia_A	Oscillospirales	Oscillospiraceae	CAG-110	CAG-110 sp000434635
MJ006-1-barcode40-umi105038bins-ubs-4	0.226366	0.378581	-0.330656	0.225487	0.849377	-64.3447	8.84995e-213	Bacteria	Firmicutes_A	Clostridia_A	Lachnospirales
MJ006-1-barcode40-umi105749bins-ubs-4	0.605424	0.176862	0.328282	0.612462	0.891166	-94.8678	7.5133e-276	Bacteria	Firmicutes_A	Clostridia_A	Lachnospirales	Lachnospiraceae	Frisingicoccus	Frisingicoccus caecimuris
MJ006-1-barcode40-umi109544bins-ubs-4	0.100921	0.52118	-0.747544	0.106228	0.905332	-51.5534	1.64411e-178	Bacteria	Firmicutes_A	Clostridia_A	Clostridiales	Clostridiaceae	Clostridium_T
MJ006-1-barcode40-umi115266bins-ubs-4	-0.11451	0.309149	-0.647558	-0.131633	0.43856	-100.848	5.07675e-286	Bacteria	Firmicutes_A	Clostridia_A	Oscillospirales	Acutalibacteraceae	Marseille-P4683
MJ006-1-barcode40-umi115706bins-ubs-4	0.248731	0.870683	-1.07389	0.141267	1.86752	-27.464	5.39125e-94	Bacteria	Firmicutes_D	Bacilli	Erysipelotrichales	Erysipelotrichaceae	Dielma	Dielma sp001305055
MJ006-1-barcode40-umi117395bins-ubs-6	-1.28857	0.319482	-1.87746	-1.25539	-0.816473	-171.085	0	Bacteria	Proteobacteria	Gammaproteobacteria	Burkholderiales	Burkholderiaceae_A	Turicimonas	Turicimonas muris
MJ006-1-barcode40-umi124056bins-ubs-4	-0.158849	1.50281	-2.75585	-0.119283	2.21417	-21.3361	6.05381e-68	Bacteria	Firmicutes_A	Clostridia_A	Christensenellales	Borkfalkiaceae	Borkfalkia	Borkfalkia ceftriaxoniphila
MJ006-1-barcode40-umi126456bins-ubs-3	0.161923	0.381143	-0.41691	0.120845	0.822424	-67.2938	6.84505e-220	Bacteria	Firmicutes_A	Clostridia_A	Lachnospirales	Lachnospiraceae	CAG-81	CAG-81 sp900066535
MJ006-1-barcode40-umi135191bins-ubs-4	0.547741	0.223776	0.172895	0.544711	0.915839	-80.1347	4.58179e-248	Bacteria	Bacteroidota	Bacteroidia	Bacteroidales	Bacteroidaceae	Bacteroides_E	Bacteroides_E eggerthii
MJ006-1-barcode40-umi139459bins-ubs-3	0.555569	1.60241	-2.11935	0.533895	3.04396	-11.0931	4.17794e-25	Bacteria	Firmicutes_A	Clostridia_A	TANB77	CAG-508	CAG-269	CAG-269 sp000431335
MJ006-1-barcode40-umi145157bins-ubs-3	0.175167	1.91682	-2.76309	0.291147	3.21211	-13.2426	1.96044e-33	Bacteria	Bacteroidota	Bacteroidia	Bacteroidales	Bacteroidaceae	Bacteroides_E
MJ006-1-barcode40-umi158125bins-ubs-3	-0.443734	0.324002	-0.985382	-0.43023	0.0822899	-116.548	0	Bacteria	Firmicutes_A	Clostridia_A	Lachnospirales	Lachnospiraceae	Eisenbergiella	Eisenbergiella tayi
MJ006-1-barcode40-umi165811bins-ubs-3	1.8872	0.51803	1.13134	1.85741	2.81466	17.0974	1.46037e-49	Bacteria	Firmicutes_A	Clostridia_A	Lachnospirales	Lachnospiraceae	Acetatifactor	Acetatifactor muris
MJ006-1-barcode40-umi166439bins-ubs-3	0.534236	3.15803	-4.24134	0.609934	5.31079	-5.76381	1.64757e-08	Bacteria	Proteobacteria	Alphaproteobacteria	RF32	CAG-239
MJ006-1-barcode40-umi168610bins-ubs-3	0.742756	0.37839	0.129752	0.737001	1.37205	-37.0832	2.37717e-131	Bacteria	Firmicutes_D	Bacilli	Lactobacillales	Streptococcaceae	Streptococcus	Streptococcus sanguinis_H
MJ006-1-barcode40-umi184673bins-ubs-3	1.40154	0.851616	-0.0396785	1.3951	2.75518	-1.00534	0.315344	Bacteria	Firmicutes_A	Clostridia_A	Clostridiales	Clostridiaceae	Clostridium_T	Clostridium_T isatidis
MJ006-1-barcode40-umi20601bins-ubs-13	-6.02952	3.77496	-12.6918	-6.06489	0.0873658	-39.5971	2.71324e-140	Bacteria	Firmicutes_D	Bacilli	RF39	UBA660	CAG-302
MJ006-1-barcode40-umi219744bins-ubs-3	0.295563	0.722475	-0.84365	0.296761	1.42382	-31.8015	1.89378e-111	Bacteria	Firmicutes_A	Clostridia_A	Lachnospirales	Lachnospiraceae	Blautia_A	Blautia_A massiliensis
MJ006-1-barcode40-umi34361bins-ubs-9	0.176436	0.706	-0.978913	0.170432	1.3694	-35.9183	4.31551e-127	Bacteria	Firmicutes_D	Bacilli	Erysipelotrichales	Erysipelotrichaceae	Massilicoli
MJ006-1-barcode40-umi52127bins-ubs-8	1.16279	0.681899	0.154066	1.08835	2.33591	-8.2582	2.19588e-15	Bacteria	Firmicutes_D	Bacilli	Erysipelotrichales	Erysipelotrichaceae	Clostridium_AQ	Clostridium_AQ innocuum
MJ006-1-barcode40-umi54882bins-ubs-7	0.0572148	0.632418	-0.981771	0.106163	1.06325	-43.8677	9.88868e-155	Bacteria	Bacteroidota	Bacteroidia	Bacteroidales	Bacteroidaceae	Bacteroides_E
MJ006-1-barcode40-umi56778bins-ubs-7	0.659006	0.669844	-0.365746	0.647846	1.81748	-23.4486	4.60547e-77	Bacteria	Firmicutes_A	Clostridia_A	Lachnospirales	Lachnospiraceae	CAG-317	CAG-317 sp000433215
MJ006-1-barcode40-umi81598bins-ubs-5	-1.1714	0.633428	-2.22924	-1.13474	-0.23373	-82.5903	5.34013e-253	Bacteria	Firmicutes_A	Clostridia_A	Lachnospirales	Lachnospiraceae	Clostridium_Q	Clostridium_Q saccharolyticum_A
MJ006-1-barcode40-umi86277bins-ubs-5	-0.424728	0.708907	-1.61749	-0.405779	0.673209	-52.7313	6.32618e-182	Bacteria	Firmicutes_A	Clostridia_A	Lachnospirales	Lachnospiraceae	UBA9502
MJ006-1-barcode41-umi126134bins-ubs-3	-0.69586	2.16561	-4.24533	-0.735333	2.89881	-19.7654	4.03964e-61	Bacteria	Firmicutes_C	Negativicutes	Selenomonadales_A	Selenomonadaceae	Megamonas
MJ006-1-barcode41-umi21173bins-ubs-12	-1.60289	0.468539	-2.38843	-1.57597	-0.871585	-130.074	0	Bacteria	Fusobacteriota	Fusobacteriia	Fusobacteriales	Fusobacteriaceae	Fusobacterium_A
MJ006-1-barcode42-umi101368bins-ubs-5	-0.0117596	0.130979	-0.2156	-0.0134876	0.195552	-222.342	0	Bacteria	Firmicutes_A	Clostridia_A	Lachnospirales	Lachnospiraceae	Eubacterium_G	Eubacterium_G sp000435815
MJ006-1-barcode42-umi115120bins-ubs-4	1.2046	1.76477	-1.69701	1.25925	3.9974	-2.71712	0.00687201	Bacteria	Firmicutes_A	Clostridia_A	Oscillospirales	Ruminococcaceae	Ruminococcus_C	Ruminococcus_C sp000433635
MJ006-1-barcode42-umi118296bins-ubs-4	0.902038	2.3548	-2.93011	1.0396	4.83473	-4.60603	5.52824e-06	Bacteria	Firmicutes_A	Clostridia_A	Oscillospirales	Ruminococcaceae	Ruminococcus_D	Ruminococcus_D bicirculans
MJ006-1-barcode42-umi125821bins-ubs-3	-0.232695	0.100302	-0.40432	-0.231391	-0.0693357	-334.401	0	Bacteria	Firmicutes_A	Clostridia_A	Lachnospirales	Lachnospiraceae	Acetatifactor	Acetatifactor sp900066565
MJ006-1-barcode42-umi128292bins-ubs-3	-0.695242	0.374752	-1.29216	-0.674339	-0.119895	-114.187	7.9639e-307	Bacteria	Firmicutes_A	Clostridia_A	Lachnospirales	Lachnospiraceae	Mediterraneibacter_A	Mediterraneibacter_A massiliensis
MJ006-1-barcode42-umi135709bins-ubs-3	0.982193	1.62489	-1.56379	1.00407	3.6099	-5.68849	2.48259e-08	Bacteria	Firmicutes_A	Clostridia_A	Lachnospirales	Lachnospiraceae	Dorea_A
MJ006-1-barcode42-umi141606bins-ubs-3	0.120668	0.121876	-0.0842853	0.119018	0.319715	-217.218	0	Bacteria	Firmicutes_A	Clostridia_A	Oscillospirales	Ruminococcaceae	Ruminococcus_C	Ruminococcus_C sp000433635
MJ006-1-barcode42-umi145145bins-ubs-4	0.27773	0.124318	0.0806911	0.270788	0.498827	-187.684	0	Bacteria	Firmicutes_A	Clostridia_A	Lachnospirales	Anaerotignaceae
MJ006-1-barcode42-umi162490bins-ubs-4	-0.0637254	0.124512	-0.280132	-0.0606508	0.136946	-242.237	0	Bacteria	Firmicutes_A	Clostridia_A	Lachnospirales	Lachnospiraceae	Eubacterium_G	Eubacterium_G sp000434315
MJ006-1-barcode42-umi174216bins-ubs-3	-0.0220593	0.162207	-0.262996	-0.034275	0.251942	-180.807	0	Bacteria	Firmicutes_A	Clostridia_A	Lachnospirales	Lachnospiraceae	Lachnospira	Lachnospira eligens
MJ006-1-barcode42-umi212610bins-ubs-3	2.81407	1.99636	0.17785	2.70818	6.30238	13.7222	2.25256e-35	Bacteria	Firmicutes_A	Clostridia_A	Lachnospirales	Lachnospiraceae	UBA3402
MJ006-1-barcode42-umi39070bins-ubs-8	0.110138	0.33042	-0.405833	0.114799	0.663498	-80.7586	2.48278e-249	Bacteria	Firmicutes_A	Clostridia_A	Oscillospirales	Ruminococcaceae	Massilioclostridium
MJ006-1-barcode42-umi70278bins-ubs-6	-0.698606	0.477884	-1.52749	-0.717085	0.0657236	-89.6853	1.49704e-266	Bacteria	Firmicutes_A	Clostridia_A	Peptostreptococcales	Anaerovoracaceae	UBA1191	UBA1191 sp900066305
MJ006-1-barcode42-umi70644bins-ubs-6	-5.33296	2.86283	-10.8812	-4.88125	-1.55582	-47.3469	7.88355e-166	Bacteria	Firmicutes_A	Clostridia_A	Acetivibrionales	DSM-8532
MJ006-1-barcode42-umi77822bins-ubs-5	-0.554912	0.381317	-1.20346	-0.565704	0.0907976	-104.861	1.54837e-292	Bacteria	Firmicutes_D	Bacilli	Erysipelotrichales	Erysipelotrichaceae	Clostridium_AQ	Clostridium_AQ innocuum
MJ006-1-barcode43-umi102022bins-ubs-4	1.97483	1.14397	0.148278	2.01406	3.72801	9.27433	1.14326e-18	Bacteria	Firmicutes_A	Clostridia_A	Oscillospirales	Butyricicoccaceae	Agathobaculum	Agathobaculum butyriciproducens
MJ006-1-barcode43-umi102651bins-ubs-4	-0.791108	0.174411	-1.09773	-0.782336	-0.523855	-256.344	0	Bacteria	Firmicutes_A	Clostridia_A	Lachnospirales	Lachnospiraceae	UBA9502
MJ006-1-barcode43-umi103329bins-ubs-4	0.67037	3.19075	-5.00191	0.919594	5.59878	-4.8514	1.76102e-06	Bacteria	Proteobacteria	Gammaproteobacteria	Burkholderiales	Burkholderiaceae_A	Sutterella	Sutterella parvirubra
MJ006-1-barcode43-umi104716bins-ubs-4	0.0300189	1.53296	-2.61977	0.0797943	2.65926	-18.4523	2.04576e-55	Bacteria	Firmicutes_A	Clostridia_A	Lachnospirales	Lachnospiraceae	Acetatifactor	Acetatifactor sp900066565
MJ006-1-barcode43-umi109112bins-ubs-4	0.752325	0.323766	0.25503	0.733237	1.29651	-42.7486	4.89089e-151	Bacteria	Proteobacteria	Gammaproteobacteria	Burkholderiales	Burkholderiaceae_A	Sutterella	Sutterella parvirubra
MJ006-1-barcode43-umi124055bins-ubs-5	0.0923878	0.0980104	-0.0573384	0.0923154	0.252845	-275.882	0	Bacteria	Firmicutes_A	Clostridia_A	Lachnospirales	Lachnospiraceae	Enterocloster
MJ006-1-barcode43-umi127373bins-ubs-3	-0.568826	0.836998	-2.07539	-0.517826	0.601652	-48.1047	3.58372e-168	Bacteria	Firmicutes_A	Clostridia_A	Oscillospirales	Ruminococcaceae	Ruminococcus_D	Ruminococcus_D bicirculans
MJ006-1-barcode43-umi132405bins-ubs-3	-0.862337	0.924395	-2.3596	-0.827265	0.668246	-49.907	1.22179e-173	Bacteria	Firmicutes_A	Clostridia_A	Lachnospirales	Anaerotignaceae	Anaerotignum	Anaerotignum lactatifermentans
MJ006-1-barcode43-umi133558bins-ubs-3	0.150853	0.0964509	-0.00598895	0.158663	0.304052	-268.219	0	Bacteria	Firmicutes_A	Clostridia_A	Lachnospirales	Lachnospiraceae	Clostridium_Q
MJ006-1-barcode43-umi160673bins-ubs-3	0.464969	0.175496	0.179891	0.46801	0.753545	-111.613	5.3973e-303	Bacteria	Firmicutes_A	Clostridia_A	Oscillospirales	Ruminococcaceae
MJ006-1-barcode43-umi161190bins-ubs-3	0.177528	0.590149	-0.849776	0.177681	1.19591	-42.9323	1.19882e-151	Bacteria	Firmicutes_A	Clostridia_A	Oscillospirales	Ruminococcaceae	Ruminococcus_D	Ruminococcus_D bicirculans
MJ006-1-barcode43-umi162497bins-ubs-3	-0.198795	0.890276	-1.63315	-0.194922	1.2716	-36.9132	9.84115e-131	Bacteria	Firmicutes_A	Clostridia_A	Lachnospirales	Lachnospiraceae	TF01-11	TF01-11 sp001414325
MJ006-1-barcode43-umi172265bins-ubs-3	-0.849679	0.236852	-1.26519	-0.842057	-0.501073	-193.71	0	Bacteria	Firmicutes_A	Clostridia_A	Oscillospirales	Ruminococcaceae	Ruthenibacterium	Ruthenibacterium lactatiformans
MJ006-1-barcode43-umi183932bins-ubs-3	0.780789	2.10614	-2.86997	0.868083	3.98899	-6.30121	7.81941e-10	Bacteria	Bacteroidota	Bacteroidia	Bacteroidales	Tannerellaceae	Parabacteroides_B	Parabacteroides_B distasonis
MJ006-1-barcode43-umi202284bins-ubs-3	0.217841	0.105582	0.0488254	0.215863	0.387731	-232.334	0	Bacteria	Firmicutes_A	Clostridia_A	Oscillospirales	Ruminococcaceae	Ruminococcus_D	Ruminococcus_D bicirculans
MJ006-1-barcode43-umi205212bins-ubs-3	-0.00252131	0.0874829	-0.146127	0.00115847	0.13564	-330.778	0	Bacteria	Firmicutes_A	Clostridia_A	Monoglobales_A	UBA1381	CAG-41	CAG-41 sp001941225
MJ006-1-barcode43-umi88158bins-ubs-6	0.0242642	1.34366	-2.09887	-0.0242811	2.22591	-21.1376	4.39726e-67	Bacteria	Firmicutes_A	Clostridia_A	Oscillospirales	Ruminococcaceae	Ruminococcus_D	Ruminococcus_D bicirculans
MJ006-1-barcode44-umi159020bins-ubs-3	0.533	1.09205	-1.31588	0.57053	2.34332	-16.6906	8.14084e-48	Bacteria	Firmicutes_D	Bacilli	RF39	UBA660	CAG-417
MJ006-1-barcode45-umi103091bins-ubs-4	0.829524	3.03859	-4.30838	0.962658	5.34401	-4.04679	6.23701e-05	Bacteria	Bacteroidota	Bacteroidia	Bacteroidales	Coprobacteraceae	Coprobacter	Coprobacter fastidiosus
MJ006-1-barcode45-umi109029bins-ubs-4	-1.0469	0.286331	-1.51282	-1.04017	-0.609162	-174.012	0	Bacteria	Firmicutes_A	Clostridia_A	Christensenellales	CAG-138	PeH17	PeH17 sp900542285
MJ006-1-barcode45-umi117142bins-ubs-4	-0.28734	0.85266	-1.68208	-0.31772	1.21251	-40.6185	7.85356e-144	Bacteria	Firmicutes_A	Clostridia_A	Oscillospirales	Acutalibacteraceae	Ruminococcus_E	Ruminococcus_E bromii_B
MJ006-1-barcode45-umi123176bins-ubs-5	-2.27624	1.28621	-4.58988	-2.13746	-0.287489	-57.8536	3.90768e-196	Bacteria	Firmicutes_A	Clostridia_A	Oscillospirales	UBA644	UBA644	UBA644 sp002299265
MJ006-1-barcode45-umi126243bins-ubs-3	0.151779	0.111764	-0.0305129	0.149099	0.336669	-231.304	0	Bacteria	Firmicutes_A	Clostridia_A	Lachnospirales	Lachnospiraceae	Eisenbergiella	Eisenbergiella massiliensis
MJ006-1-barcode45-umi128504bins-ubs-4	-0.300106	0.232065	-0.70548	-0.294955	0.104725	-150.342	0	Bacteria	Firmicutes_A	Clostridia_A	Oscillospirales	Acutalibacteraceae	RUG762
MJ006-1-barcode45-umi129034bins-ubs-3	-0.562467	0.214155	-0.938478	-0.56007	-0.197069	-187.417	0	Bacteria	Firmicutes_A	Clostridia_A	Lachnospirales	Lachnospiraceae
MJ006-1-barcode45-umi130246bins-ubs-3	1.958	0.768249	0.853189	1.94547	3.31136	13.3719	5.91215e-34	Bacteria	Firmicutes_A	Clostridia_A	Oscillospirales	Butyricicoccaceae	Agathobaculum	Agathobaculum butyriciproducens
MJ006-1-barcode45-umi132397bins-ubs-3	1.00395	0.352466	0.444232	0.983102	1.5732	-24.9895	1.23422e-83	Bacteria	Firmicutes_A	Clostridia_A	Oscillospirales	Acutalibacteraceae
MJ006-1-barcode45-umi132764bins-ubs-3	0.483536	0.245973	0.0992867	0.475072	0.900373	-78.1235	6.34464e-244	Bacteria	Firmicutes_A	Clostridia_A	Oscillospirales	Ruminococcaceae	Paludicola	Paludicola psychrotolerans
MJ006-1-barcode45-umi135865bins-ubs-3	0.207892	0.215359	-0.156174	0.209563	0.573438	-114.828	9.12557e-308	Bacteria	Firmicutes_A	Clostridia_A	Lachnospirales	Lachnospiraceae	Coprococcus_A	Coprococcus_A eutactus
MJ006-1-barcode45-umi138904bins-ubs-4	0.639004	0.399859	0.0227175	0.604918	1.27859	-40.2815	1.13875e-142	Bacteria	Firmicutes_A	Clostridia_A	Christensenellales	Borkfalkiaceae	Borkfalkia
MJ006-1-barcode45-umi141684bins-ubs-4	0.361588	0.673512	-0.710954	0.391832	1.45208	-32.1527	8.06781e-113	Bacteria	Firmicutes_A	Clostridia_A	Lachnospirales	Lachnospiraceae	AM51-8	AM51-8 sp003478275
MJ006-1-barcode45-umi146727bins-ubs-3	-0.906507	1.20875	-2.84851	-0.917966	1.05242	-38.8973	7.74618e-138	Bacteria	Bacteroidota	Bacteroidia	Bacteroidales	Bacteroidaceae	Bacteroides_E	Bacteroides_E uniformis
MJ006-1-barcode45-umi157411bins-ubs-3	-1.28998	0.780281	-2.55532	-1.23012	-0.0779272	-70.0857	2.18453e-226	Bacteria	Firmicutes_A	Clostridia_A	Oscillospirales	Oscillospiraceae	CAG-110	CAG-110 sp000434635
MJ006-1-barcode45-umi165688bins-ubs-3	-0.289429	0.600043	-1.30232	-0.243149	0.621961	-57.7886	5.83593e-196	Bacteria	Firmicutes_A	Clostridia_A	Oscillospirales	Acutalibacteraceae	CAG-180	CAG-180 sp000432435
MJ006-1-barcode45-umi167744bins-ubs-3	-7.1724	3.07619	-12.0088	-7.02225	-2.52531	-56.0222	3.6017e-191	Bacteria	Proteobacteria	Gammaproteobacteria	Enterobacterales	Pasteurellaceae	Haemophilus_D	Haemophilus_D parainfluenzae_K
MJ006-1-barcode45-umi216535bins-ubs-3	-0.0864254	1.93649	-3.25665	0.00296705	3.16167	-15.8098	4.61842e-44	Bacteria	Firmicutes_A	Clostridia_A	Oscillospirales	Acutalibacteraceae	UBA5905	UBA5905 sp002437905
MJ006-1-barcode45-umi227093bins-ubs-3	0.022651	0.152216	-0.230266	0.0283432	0.256453	-186.8	0	Bacteria	Firmicutes_A	Clostridia_A	Oscillospirales	Ruminococcaceae	Bittarella	Bittarella massiliensis
MJ006-1-barcode45-umi236748bins-ubs-3	0.434838	1.82946	-2.56314	0.440889	3.22613	-11.0362	6.78999e-25	Bacteria	Firmicutes_A	Clostridia_A	Peptostreptococcales	Anaerovoracaceae
MJ006-1-barcode45-umi28653bins-ubs-10	-6.40222	3.4477	-12.1712	-6.40926	-0.589167	-45.5177	4.57115e-160	Bacteria	Firmicutes_D	Bacilli	RFN20	CAG-288	UBA6879
MJ006-1-barcode45-umi29040bins-ubs-10	0.941299	0.481212	0.142217	0.947129	1.73676	-20.9077	4.37769e-66	Bacteria	Bacteroidota	Bacteroidia	Bacteroidales	Bacteroidaceae	Bacteroides_E
MJ006-1-barcode45-umi31664bins-ubs-11	-0.465554	1.18904	-2.43469	-0.495863	1.24425	-32.1251	1.03374e-112	Bacteria	Firmicutes_A	Clostridia_A	Peptostreptococcales	Anaerovoracaceae	UBA1191	UBA1191 sp900066305
MJ006-1-barcode45-umi38159bins-ubs-10	-1.03457	0.46036	-1.88915	-0.945171	-0.454162	-107.695	5.32351e-297	Bacteria	Firmicutes_A	Clostridia_A	Oscillospirales	Acutalibacteraceae	Eubacterium_R	Eubacterium_R sp000436835
MJ006-1-barcode45-umi74344bins-ubs-5	-1.64706	0.586176	-2.69608	-1.58128	-0.805327	-105.477	1.62145e-293	Bacteria	Desulfobacterota_G	Desulfovibrionia	Desulfovibrionales	Desulfovibrionaceae	Desulfovibrio_R	Desulfovibrio_R piger_A
MJ006-1-barcode45-umi82347bins-ubs-5	0.372426	0.673394	-0.700169	0.355966	1.49912	-31.8365	1.38159e-111	Bacteria	Firmicutes_A	Clostridia_A	Lachnospirales
MJ006-1-barcode45-umi86683bins-ubs-5	-1.72564	0.892357	-3.37643	-1.68875	-0.233153	-71.0476	1.41961e-228	Bacteria	Proteobacteria	Gammaproteobacteria	Enterobacterales	Pasteurellaceae	Haemophilus_D
MJ006-1-barcode46-umi110546bins-ubs-4	-0.121249	0.683136	-1.27164	-0.0640257	0.900456	-45.8357	4.43592e-161	Bacteria	Firmicutes_A	Clostridia_A	Lachnospirales	Lachnospiraceae	Enterocloster
MJ006-1-barcode46-umi1213bins-ubs-45	-0.61449	1.07502	-2.52209	-0.567621	0.897232	-38.3032	9.8636e-136	Bacteria	Campylobacterota	Campylobacteria	Campylobacterales	Campylobacteraceae	Campylobacter_A
MJ006-1-barcode46-umi123409bins-ubs-4	-1.66297	1.0081	-3.62404	-1.47364	-0.304914	-61.6468	4.92633e-206	Bacteria	Bacteroidota	Bacteroidia	Bacteroidales	Porphyromonadaceae	Porphyromonas_A	Porphyromonas_A sp001552775
MJ006-1-barcode46-umi129937bins-ubs-3	0.659128	1.91363	-2.03766	0.586556	3.61076	-8.20663	3.17294e-15	Bacteria	Bacteroidota	Bacteroidia	Bacteroidales	Bacteroidaceae	Phocaeicola	Phocaeicola massiliensis
MJ006-1-barcode46-umi135319bins-ubs-3	-0.235837	0.29719	-0.750613	-0.238736	0.270724	-113.072	3.55854e-305	Bacteria	Firmicutes_A	Clostridia_A	Christensenellales	CAG-138
MJ006-1-barcode46-umi145400bins-ubs-3	-0.777946	0.729933	-1.95605	-0.757876	0.370792	-60.8904	4.23301e-204	Bacteria	Firmicutes_A	Clostridia_A	Lachnospirales	Lachnospiraceae	Lachnoclostridium_B	Lachnoclostridium_B sp000765215
MJ006-1-barcode46-umi147426bins-ubs-3	0.164565	0.135578	-0.0608488	0.162157	0.391789	-188.79	0	Bacteria	Firmicutes_A	Clostridia_A	Lachnospirales	Lachnospiraceae	Blautia_A
MJ006-1-barcode46-umi155325bins-ubs-3	0.58897	0.219843	0.227651	0.591591	0.944825	-77.8174	2.759e-243	Bacteria	Firmicutes_A	Clostridia_A	Christensenellales	CAG-74	Firm-11	Firm-11 sp900540045
MJ006-1-barcode46-umi17bins-ubs-97	1.48782	0.738891	0.270884	1.49046	2.8601	1.17649	0.2401	Bacteria	Firmicutes_D	Bacilli	RF39	UBA660	CAG-302
MJ006-1-barcode46-umi18951bins-ubs-14	-0.125473	0.104554	-0.288886	-0.121798	0.0417522	-300.29	0	Bacteria	Firmicutes_A	Clostridia_A	Oscillospirales	Butyricicoccaceae	Agathobaculum	Agathobaculum butyriciproducens
MJ006-1-barcode46-umi207799bins-ubs-3	-0.157238	0.84345	-1.65943	-0.143046	1.15891	-37.9771	1.43726e-134	Bacteria	Firmicutes_A	Clostridia_A	Lachnospirales	Lachnospiraceae
MJ006-1-barcode46-umi241941bins-ubs-3	1.67657	0.961889	0.254945	1.61624	3.27527	4.82834	1.96499e-06	Bacteria	Firmicutes_A	Clostridia_A	Oscillospirales	Ruminococcaceae
MJ006-1-barcode46-umi28289bins-ubs-12	-0.333322	0.681199	-1.47957	-0.328449	0.779972	-52.1925	2.27085e-180	Bacteria	Firmicutes_D	Bacilli	Erysipelotrichales	Erysipelotrichaceae	Clostridium_AQ	Clostridium_AQ innocuum
MJ006-1-barcode46-umi285bins-ubs-64	-0.290342	0.150362	-0.530049	-0.28689	-0.0447566	-230.735	0	Bacteria	Firmicutes_D	Bacilli	RF39	UBA660	CAG-302	CAG-302 sp000431795
MJ006-1-barcode46-umi31874bins-ubs-12	0.730153	0.759739	-0.497441	0.655133	2.02598	-18.8011	6.26666e-57	Bacteria	Firmicutes_A	Clostridia_A	Peptostreptococcales	Anaerovoracaceae	UBA1191	UBA1191 sp900066305
MJ006-1-barcode46-umi35478bins-ubs-10	2.78024	0.928169	1.40913	2.7044	4.36207	28.7856	2.05435e-99	Bacteria	Firmicutes_A	Clostridia_A	Lachnospirales	Lachnospiraceae	Coprococcus_A	Coprococcus_A sp000154245
MJ006-1-barcode46-umi91275bins-ubs-5	0.100583	0.131501	-0.107773	0.100671	0.309437	-204.374	0	Bacteria	Firmicutes_A	Clostridia_A	Oscillospirales	Oscillospiraceae	CAG-83
MJ006-1-barcode46-umi93142bins-ubs-5	-0.00340413	1.13961	-1.79695	-0.0342034	1.79946	-25.4078	2.09944e-85	Bacteria	Firmicutes_A	Clostridia_A	Oscillospirales	Acutalibacteraceae	Ruminococcus_E	Ruminococcus_E sp003438075
MJ006-1-barcode46-umi94397bins-ubs-4	0.492959	0.390171	-0.133202	0.515622	1.1172	-48.768	3.35426e-170	Bacteria	Firmicutes_A	Clostridia_A	Lachnospirales	Lachnospiraceae	Anaerobutyricum	Anaerobutyricum soehngenii
MJ006-1-barcode47-umi140933bins-ubs-3	-0.523258	0.198056	-0.859757	-0.510739	-0.190909	-198.692	0	Bacteria	Proteobacteria	Gammaproteobacteria	Enterobacterales	Pasteurellaceae	Haemophilus_D	Haemophilus_D parainfluenzae
MJ006-1-barcode47-umi7196bins-ubs-26	0.441734	0.598124	-0.481606	0.432902	1.45658	-33.5254	4.12028e-118	Bacteria	Fusobacteriota	Fusobacteriia	Fusobacteriales	Fusobacteriaceae	Fusobacterium_C	Fusobacterium_C periodonticum_D
MJ006-1-barcode47-umi78729bins-ubs-6	0.768766	1.35754	-1.47881	0.743325	2.8914	-9.95311	5.41048e-21	Bacteria	Proteobacteria	Gammaproteobacteria	Enterobacterales	Pasteurellaceae	Haemophilus_D
MJ006-1-barcode47-umi8125bins-ubs-22	2.67064	0.805411	1.35804	2.68296	4.07099	30.4514	4.04032e-106	Bacteria	Firmicutes_D	Bacilli	RF39	UBA660	CAG-302
MJ006-1-barcode48-umi100996bins-ubs-4	2.60678	0.891753	1.4493	2.41526	4.33123	26.0707	3.40881e-88	Bacteria	Firmicutes_A	Clostridia_A	Oscillospirales	Acutalibacteraceae	UBA737	UBA737 sp900547445
MJ006-1-barcode48-umi103264bins-ubs-4	-0.260371	1.14854	-2.07814	-0.263931	1.53041	-29.685	4.71938e-103	Bacteria	Firmicutes_D	Bacilli	RF39	UBA660	CAG-460	CAG-460 sp000437355
MJ006-1-barcode48-umi108189bins-ubs-4	-1.86775	2.70707	-5.98703	-2.03959	2.92787	-24.47	1.98588e-81	Bacteria	Bacteroidota	Bacteroidia	Bacteroidales	Bacteroidaceae	Bacteroides_E	Bacteroides_E caecimuris
MJ006-1-barcode48-umi110670bins-ubs-5	-0.273929	0.761734	-1.37722	-0.346598	1.15812	-45.115	8.91499e-159	Bacteria	Firmicutes_A	Clostridia_A	Oscillospirales	UBA644	UBA644	UBA644 sp002299265
MJ006-1-barcode48-umi113330bins-ubs-4	-1.09842	2.6093	-5.5684	-1.08322	2.73762	-19.4901	6.36164e-60	Bacteria	Bacteroidota	Bacteroidia	Bacteroidales	Bacteroidaceae	Bacteroides_E	Bacteroides_E caccae
MJ006-1-barcode48-umi117666bins-ubs-4	-0.489728	0.450767	-1.36063	-0.429597	0.12481	-85.8128	2.80259e-259	Bacteria	Firmicutes_A	Clostridia_A	TANB77	CAG-508
MJ006-1-barcode48-umi125413bins-ubs-3	0.215172	0.660892	-0.770728	0.231183	1.17551	-37.1976	9.15887e-132	Bacteria	Firmicutes_A	Clostridia_A	Lachnospirales	Lachnospiraceae	UBA9502	UBA9502 sp003611875
MJ006-1-barcode48-umi133866bins-ubs-3	-2.23574	1.64708	-5.11479	-2.24963	0.393636	-44.6863	2.14749e-157	Bacteria	Verrucomicrobiota	Lentisphaeria	Victivallales	UBA1829	UBA11452
MJ006-1-barcode48-umi139775bins-ubs-4	0.310792	2.2985	-3.79188	0.437289	3.95163	-9.86345	1.11162e-20	Bacteria	Firmicutes_A	Clostridia_A	Lachnospirales	Lachnospiraceae	Massilistercora	Massilistercora timonensis
MJ006-1-barcode48-umi143373bins-ubs-3	0.239167	0.303327	-0.222026	0.242336	0.717351	-79.4645	1.07351e-246	Bacteria	Firmicutes_A	Clostridia_A	Oscillospirales	Ruminococcaceae	Anaerotruncus	Anaerotruncus massiliensis_A
MJ006-1-barcode48-umi148268bins-ubs-3	-0.448993	0.215679	-0.799137	-0.443834	-0.0859415	-175.57	0	Bacteria	Firmicutes_A	Clostridia_A	Oscillospirales	Acutalibacteraceae
MJ006-1-barcode48-umi157820bins-ubs-3	-0.22248	0.558847	-1.15875	-0.233593	0.723144	-59.6525	6.83012e-201	Bacteria	Bacteroidota	Bacteroidia	Bacteroidales	Bacteroidaceae	Bacteroides_E	Bacteroides_E fragilis
MJ006-1-barcode48-umi159380bins-ubs-3	0.661333	0.56729	-0.172083	0.632692	1.54024	-27.6056	1.4026e-94	Bacteria	Firmicutes_A	Clostridia_A	Oscillospirales	Butyricicoccaceae	Agathobaculum	Agathobaculum butyriciproducens
MJ006-1-barcode48-umi159488bins-ubs-3	2.26747	1.57315	-0.140168	2.2073	4.76828	10.4646	8.28995e-23	Bacteria	Firmicutes_A	Clostridia_A	Oscillospirales	Ruminococcaceae	Ruminococcus_D	Ruminococcus_D bicirculans
MJ006-1-barcode48-umi160054bins-ubs-4	0.291829	0.456647	-0.443837	0.286416	1.08888	-50.4776	2.43056e-175	Bacteria	Firmicutes_A	Clostridia_A	Lachnospirales	Lachnospiraceae	CAG-510	CAG-510 sp002432425
MJ006-1-barcode48-umi163343bins-ubs-4	-0.0523263	0.193051	-0.394381	-0.0544422	0.251396	-155.055	0	Bacteria	Firmicutes_A	Clostridia_A	Lachnospirales	Lachnospiraceae	TF01-11	TF01-11 sp001414325
MJ006-1-barcode48-umi165963bins-ubs-3	0.25448	0.157593	0.0115205	0.252694	0.539124	-151.006	0	Bacteria	Proteobacteria	Gammaproteobacteria	Burkholderiales	Burkholderiaceae_A	Mesosutterella
MJ006-1-barcode48-umi168426bins-ubs-4	-0.74973	0.521927	-1.55383	-0.731084	0.0413465	-84.0762	6.38344e-256	Bacteria	Firmicutes_A	Clostridia_A	Lachnospirales	Lachnospiraceae
MJ006-1-barcode48-umi225078bins-ubs-3	-0.259948	1.03262	-2.01855	-0.20926	1.5067	-33.0092	3.91886e-116	Bacteria	Bacteroidota	Bacteroidia	Bacteroidales	Bacteroidaceae	Bacteroides_E	Bacteroides_E caccae
MJ006-1-barcode48-umi235101bins-ubs-4	-0.242565	0.645978	-1.31288	-0.217919	0.813174	-52.2283	1.78818e-180	Bacteria	Firmicutes_A	Clostridia_A	Lachnospirales	Lachnospiraceae	UBA2856
MJ006-1-barcode48-umi65729bins-ubs-7	-1.11193	1.67729	-3.97504	-1.02952	1.1522	-30.4812	3.0739e-106	Bacteria	Firmicutes_D	Bacilli	Erysipelotrichales	Erysipelotrichaceae	Merdibacter	Merdibacter massiliensis
MJ006-1-barcode48-umi91350bins-ubs-6	0.302788	0.260519	-0.102151	0.292673	0.750424	-87.6376	9.65027e-263	Bacteria	Firmicutes_A	Clostridia_A	Lachnospirales	Lachnospiraceae	UBA9502	UBA9502 sp003611875
MJ006-1-barcode49-umi104059bins-ubs-5	0.0779003	0.0886156	-0.064185	0.0773444	0.224083	-308.4	0	Bacteria	Firmicutes_C	Negativicutes	Veillonellales	Dialisteraceae	Dialister_B	Dialister_B invisus
MJ006-1-barcode49-umi124079bins-ubs-5	-2.27905	2.06982	-5.45089	-2.32157	1.03928	-35.978	2.5996e-127	Bacteria	Bacteroidota	Bacteroidia	Bacteroidales	Bacteroidaceae	Prevotella	Prevotella copri
MJ006-1-barcode49-umi168641bins-ubs-3	0.210267	2.00902	-3.12591	0.252083	3.34981	-12.2854	1.20667e-29	Bacteria	Bacteroidota	Bacteroidia	Bacteroidales	Bacteroidaceae	Phocaeicola
MJ006-1-barcode49-umi30366bins-ubs-10	-0.381235	0.34405	-0.995853	-0.373042	0.18386	-106.123	1.54181e-294	Bacteria	Firmicutes_C	Negativicutes	Veillonellales	Veillonellaceae	Veillonella_A	Veillonella_A tobetsuensis
MJ006-1-barcode49-umi33652bins-ubs-9	0.140387	0.248022	-0.245409	0.131772	0.544732	-105.149	5.3833e-293	Bacteria	Firmicutes_A	Clostridia_A	Oscillospirales	Butyricicoccaceae	Agathobaculum	Agathobaculum butyriciproducens
MJ006-1-barcode49-umi45348bins-ubs-8	-1.0936	1.17165	-3.12641	-0.929848	0.483139	-43.3227	6.11851e-153	Bacteria	Firmicutes_C	Negativicutes	Veillonellales	Veillonellaceae	Veillonella_A	Veillonella_A parvula
MJ006-2-barcode50-umi107933bins-ubs-5	-0.524818	1.674	-3.01443	-0.663831	2.47957	-23.5265	2.13375e-77	Bacteria	Firmicutes_A	Clostridia_A	Oscillospirales	Ruminococcaceae	Negativibacillus	Negativibacillus massiliensis
MJ006-2-barcode50-umi150083bins-ubs-4	0.282813	1.29626	-1.67167	0.246554	2.31179	-17.9214	4.0777e-53	Bacteria	Bacteroidota	Bacteroidia	Bacteroidales	Bacteroidaceae	Prevotella	Prevotella bivia
MJ006-2-barcode50-umi151693bins-ubs-3	0.0262186	0.08625	-0.11591	0.0307867	0.173374	-328.842	0	Bacteria	Firmicutes_A	Clostridia_A	Lachnospirales	Lachnospiraceae	Enterocloster	Enterocloster sp000431375
MJ006-2-barcode50-umi154841bins-ubs-3	0.915832	0.487482	0.130912	0.892045	1.77782	-21.6836	1.88512e-69	Bacteria	Firmicutes_A	Clostridia_A	Lachnospirales	Lachnospiraceae	Blautia_A	Blautia_A wexlerae
MJ006-2-barcode50-umi172706bins-ubs-3	0.183016	0.504991	-0.65349	0.18823	0.969918	-49.9547	8.79326e-174	Bacteria	Bacteroidota	Bacteroidia	Bacteroidales	Bacteroidaceae	Phocaeicola	Phocaeicola vulgatus
MJ006-2-barcode50-umi177209bins-ubs-3	2.89061	1.16337	1.05151	2.848	4.89504	24.8632	4.23559e-83	Bacteria	Firmicutes_A	Clostridia_A	Lachnospirales	Lachnospiraceae	Sellimonas	Sellimonas intestinalis
MJ006-2-barcode50-umi198158bins-ubs-3	-0.0275657	0.520871	-0.953887	-0.0262857	0.810137	-56.5175	1.59051e-192	Bacteria	Firmicutes_A	Clostridia_A	Lachnospirales	Lachnospiraceae	Blautia_A	Blautia_A argi
MJ006-2-barcode50-umi239810bins-ubs-3	0.266405	0.565945	-0.639724	0.286874	1.18702	-41.6276	2.83644e-147	Bacteria	Proteobacteria	Gammaproteobacteria	Enterobacterales	Pasteurellaceae	Haemophilus_D
MJ006-2-barcode50-umi33086bins-ubs-9	0.0268076	0.840899	-1.4099	0.0157207	1.30348	-33.715	7.80071e-119	Bacteria	Bacteroidota	Bacteroidia	Bacteroidales	Tannerellaceae	Parabacteroides_B
MJ006-2-barcode50-umi65492bins-ubs-7	0.398057	0.354864	-0.222896	0.408689	0.931383	-58.9688	4.25552e-199	Bacteria	Firmicutes_D	Bacilli	Erysipelotrichales	Erysipelatoclostridiaceae	Faecalibacillus	Faecalibacillus intestinalis
MJ006-2-barcode50-umi81131bins-ubs-5	-0.561754	0.826225	-1.93045	-0.598835	0.837039	-48.5608	1.43642e-169	Bacteria	Proteobacteria	Gammaproteobacteria	Enterobacterales	Pasteurellaceae	Haemophilus_D
MJ006-2-barcode51-umi100798bins-ubs-6	-0.490474	0.424935	-1.22063	-0.442866	0.165986	-91.0646	4.50264e-269	Bacteria	Firmicutes_A	Clostridia_A	Lachnospirales	Lachnospiraceae	CAG-81	CAG-81 sp900066535
MJ006-2-barcode51-umi110619bins-ubs-5	0.42088	1.18176	-1.62335	0.486483	2.19798	-17.3211	1.59135e-50	Bacteria	Firmicutes_A	Clostridia_A	Oscillospirales	Butyricicoccaceae	Agathobaculum	Agathobaculum butyriciproducens
MJ006-2-barcode51-umi115255bins-ubs-4	-0.183487	0.11506	-0.371495	-0.175528	-0.0112848	-282.954	0	Bacteria	Firmicutes_A	Clostridia_A	Lachnospirales	Lachnospiraceae	CAG-81	CAG-81 sp900066535
MJ006-2-barcode51-umi128072bins-ubs-4	0.478397	0.947053	-0.983137	0.471243	2.03561	-20.3992	7.09531e-64	Bacteria	Firmicutes_A	Clostridia_A	Lachnospirales	Lachnospiraceae	CAG-81	CAG-81 sp900066535
MJ006-2-barcode51-umi163156bins-ubs-3	-0.170858	0.471975	-0.962433	-0.139976	0.641769	-68.4446	1.35074e-222	Bacteria	Firmicutes_A	Clostridia_A	Lachnospirales	Lachnospiraceae	GCA-900066135
MJ006-2-barcode51-umi169896bins-ubs-4	-0.100117	0.174232	-0.379981	-0.0915897	0.16622	-177.289	0	Bacteria	Firmicutes_A	Clostridia_A	Lachnospirales	Lachnospiraceae	TF01-11	TF01-11 sp001414325
MJ006-2-barcode51-umi173844bins-ubs-3	0.344034	0.281916	-0.0851466	0.342006	0.842887	-78.06	8.60424e-244	Bacteria	Firmicutes_A	Clostridia_A	Oscillospirales	Butyricicoccaceae	Agathobaculum	Agathobaculum butyriciproducens
MJ006-2-barcode51-umi32244bins-ubs-11	1.79427	1.3226	-0.25795	1.82583	3.92023	5.29137	2.00711e-07	Bacteria	Firmicutes_D	Bacilli	RF39	UBA660
MJ006-2-barcode51-umi74044bins-ubs-6	-1.08998	0.679016	-2.29272	-1.01437	-0.064807	-74.6471	1.53462e-236	Bacteria	Firmicutes_A	Clostridia_A	Lachnospirales	Lachnospiraceae	Dorea_A	Dorea_A longicatena
MJ006-2-barcode51-umi77890bins-ubs-6	-0.402791	0.957941	-1.8654	-0.45664	1.01636	-38.5648	1.16063e-136	Bacteria	Firmicutes_A	Clostridia_A	Lachnospirales	Lachnospiraceae	CAG-81	CAG-81 sp900066535
MJ006-2-barcode52-umi102128bins-ubs-5	-0.402503	1.21504	-2.55804	-0.320697	1.50912	-30.4	6.47237e-106	Bacteria	Firmicutes_A	Clostridia_A	Lachnospirales
MJ006-2-barcode52-umi109772bins-ubs-4	-4.09447	2.17222	-7.98048	-3.92883	-0.779657	-50.9968	7.07524e-177	Bacteria	Firmicutes_C	Negativicutes	Veillonellales	Dialisteraceae	Dialister_B	Dialister_B propionicifaciens
MJ006-2-barcode52-umi11005bins-ubs-18	0.0130897	0.117065	-0.179667	0.0128566	0.219414	-244.523	0	Bacteria	Firmicutes_A	Clostridia_A	Lachnospirales	Lachnospiraceae	Lachnospira	Lachnospira eligens
MJ006-2-barcode52-umi113391bins-ubs-4	-5.71818	2.51338	-10.3632	-5.28709	-2.36597	-56.9951	8.01034e-194	Bacteria	Firmicutes_A	Clostridia_A	Lachnospirales	Anaerotignaceae
MJ006-2-barcode52-umi128193bins-ubs-5	0.402046	0.231095	0.0622731	0.389378	0.780365	-90.2058	1.65761e-267	Bacteria	Firmicutes_A	Clostridia_A	Christensenellales	CAG-138	CAG-1024
MJ006-2-barcode52-umi128588bins-ubs-4	1.38738	2.24236	-2.27473	1.39185	5.02014	-0.508095	0.611667	Bacteria	Firmicutes_A	Clostridia_A	Lachnospirales	Lachnospiraceae	Roseburia	Roseburia intestinalis
MJ006-2-barcode52-umi141976bins-ubs-3	-0.26699	0.520398	-1.16534	-0.226483	0.539489	-65.7705	2.99024e-216	Bacteria	Firmicutes_D	Bacilli	Lactobacillales	Streptococcaceae	Streptococcus	Streptococcus parasanguinis
MJ006-2-barcode52-umi145578bins-ubs-5	-1.12014	1.7923	-4.08841	-1.15007	1.64969	-28.6167	1.00027e-98	Bacteria	Proteobacteria	Gammaproteobacteria	Burkholderiales	Burkholderiaceae_A	Sutterella	Sutterella wadsworthensis_A
MJ006-2-barcode52-umi145850bins-ubs-3	1.60753	3.02168	-3.74232	1.7316	6.27398	1.08004	0.280775	Bacteria	Bacteroidota	Bacteroidia	Bacteroidales	Barnesiellaceae	Barnesiella	Barnesiella intestinihominis
MJ006-2-barcode52-umi148100bins-ubs-4	0.726591	0.958472	-0.339249	0.697287	2.12611	-14.9772	1.48237e-40	Bacteria	Firmicutes_A	Clostridia_A	Christensenellales	CAG-74	OEMS01
MJ006-2-barcode52-umi148324bins-ubs-3	-0.0593489	1.08	-2.04504	0.0416981	1.32439	-27.8464	1.42932e-95	Bacteria	Firmicutes_A	Clostridia_A	Lachnospirales	Lachnospiraceae	Sellimonas	Sellimonas intestinalis
MJ006-2-barcode52-umi149527bins-ubs-4	-1.02407	2.94708	-5.51419	-1.18865	3.69939	-16.7517	4.45619e-48	Bacteria	Firmicutes_A	Clostridia_A	Oscillospirales	Ruminococcaceae	Phocea
MJ006-2-barcode52-umi154129bins-ubs-3	-1.90514	1.56132	-4.61389	-1.80384	0.452605	-42.9059	1.46715e-151	Bacteria	Firmicutes_A	Clostridia_A	Lachnospirales	Lachnospiraceae	Enterocloster
MJ006-2-barcode52-umi155717bins-ubs-3	0.428543	0.181531	0.137846	0.439487	0.746961	-111.916	1.89519e-303	Bacteria	Firmicutes_A	Clostridia_A	Lachnospirales
MJ006-2-barcode52-umi171549bins-ubs-3	1.67833	0.244591	1.27996	1.68286	2.08023	19.1322	2.28587e-58	Bacteria	Firmicutes_A	Clostridia_A	Clostridiales	Clostridiaceae	Clostridium_T
MJ006-2-barcode52-umi173313bins-ubs-3	-0.0584302	1.28113	-2.19799	-0.0926008	2.15157	-23.4602	4.10745e-77	Bacteria	Firmicutes_A	Clostridia_A	Oscillospirales	Acutalibacteraceae	UBA1417	UBA1417 sp003531055
MJ006-2-barcode52-umi181111bins-ubs-3	0.152295	0.502267	-0.688941	0.163222	0.932092	-51.449	3.32267e-178	Bacteria	Firmicutes_D	Bacilli	Lactobacillales	Streptococcaceae	Streptococcus	Streptococcus anginosus
MJ006-2-barcode52-umi181736bins-ubs-3	0.156016	0.184203	-0.136724	0.164287	0.46011	-139.882	0	Bacteria	Firmicutes_D	Bacilli	Lactobacillales	Streptococcaceae	Streptococcus
MJ006-2-barcode52-umi185421bins-ubs-3	0.675655	1.11828	-1.10188	0.615474	2.48744	-13.7478	1.7712e-35	Bacteria	Firmicutes_A	Clostridia_A	Oscillospirales	Oscillospiraceae	Evtepia	Evtepia gabavorous
MJ006-2-barcode52-umi269442bins-ubs-3	-0.398941	0.226627	-0.771451	-0.39311	-0.0360936	-162.672	0	Bacteria	Firmicutes_A	Clostridia_A	Lachnospirales	Lachnospiraceae	Mediterraneibacter_A	Mediterraneibacter_A faecis
MJ006-2-barcode52-umi34422bins-ubs-9	0.497892	0.156892	0.245464	0.489081	0.751855	-120.651	0	Bacteria	Firmicutes_A	Clostridia_A	Oscillospirales	Acutalibacteraceae	Anaeromassilibacillus	Anaeromassilibacillus sp001305115
MJ006-2-barcode52-umi59436bins-ubs-7	0.37473	0.263897	-0.0532097	0.384016	0.802335	-81.0635	6.01774e-250	Bacteria	Firmicutes_A	Clostridia_A	Lachnospirales	Lachnospiraceae	CAG-95	CAG-95 sp900066375
MJ006-2-barcode52-umi80345bins-ubs-6	0.48424	0.611875	-0.513486	0.452457	1.59554	-31.3826	8.32538e-110	Bacteria	Firmicutes_D	Bacilli	Erysipelotrichales	Erysipelotrichaceae	Longicatena	Longicatena caecimuris
MJ006-2-barcode53-umi100739bins-ubs-5	0.290892	0.187458	-0.0082738	0.290906	0.587434	-123.063	0	Bacteria	Firmicutes_B	Peptococcia	Peptococcales	Peptococcaceae	Peptococcus	Peptococcus niger
MJ006-2-barcode53-umi10384bins-ubs-17	1.41891	1.2019	-0.493817	1.33401	3.58603	-0.423413	0.672222	Bacteria	Firmicutes_A	Clostridia_A	TANB77	CAG-508	CAG-269	CAG-269 sp000431335
MJ006-2-barcode53-umi127626bins-ubs-5	0.293148	0.357932	-0.307874	0.307656	0.89879	-64.3253	9.87811e-213	Bacteria	Firmicutes_A	Clostridia_A	Lachnospirales	Lachnospiraceae	Butyrivibrio_A
MJ006-2-barcode53-umi130061bins-ubs-4	1.21132	0.687597	0.306018	1.1048	2.39663	-6.77818	4.39029e-11	Bacteria	Firmicutes_A	Clostridia_A	Lachnospirales	Anaerotignaceae
MJ006-2-barcode53-umi133722bins-ubs-4	-0.917513	0.180334	-1.2219	-0.923007	-0.633222	-261.944	0	Bacteria	Firmicutes_A	Clostridia_A	Oscillospirales	Ruminococcaceae	Negativibacillus	Negativibacillus massiliensis
MJ006-2-barcode53-umi141890bins-ubs-3	-0.193567	0.32808	-0.711658	-0.162953	0.320946	-99.8487	2.32383e-284	Bacteria	Firmicutes_A	Clostridia_A	Oscillospirales	Oscillospiraceae	CAG-83
MJ006-2-barcode53-umi152854bins-ubs-3	0.0560472	0.479163	-0.744383	0.044491	0.894196	-57.947	2.19756e-196	Bacteria	Bacteroidota	Bacteroidia	Bacteroidales	Bacteroidaceae	Bacteroides_E	Bacteroides_E eggerthii
MJ006-2-barcode53-umi165401bins-ubs-3	0.378178	0.526457	-0.393112	0.339864	1.27721	-40.5037	1.95034e-143	Bacteria	Firmicutes_A	Clostridia_A	Peptostreptococcales	Anaerovoracaceae
MJ006-2-barcode53-umi180342bins-ubs-3	0.0640742	1.56159	-2.39886	0.0268376	2.74721	-17.6778	4.60414e-52	Bacteria	Firmicutes_A	Clostridia_A	Oscillospirales	Ruminococcaceae
MJ006-2-barcode53-umi181608bins-ubs-3	0.140253	0.101039	-0.0321417	0.139735	0.300062	-258.137	0	Bacteria	Firmicutes_A	Clostridia_A	Lachnospirales	Lachnospiraceae	Acetatifactor	Acetatifactor sp900066565
MJ006-2-barcode53-umi182866bins-ubs-3	0.314467	0.425124	-0.420656	0.325674	1.03881	-53.1555	3.84842e-183	Bacteria	Bacteroidota	Bacteroidia	Bacteroidales	Rikenellaceae	Alistipes_A	Alistipes_A finegoldii
MJ006-2-barcode53-umi184276bins-ubs-3	0.133584	0.142955	-0.103942	0.139383	0.365264	-183.382	0	Bacteria	Firmicutes_A	Clostridia_A	Lachnospirales	Lachnospiraceae	Coprococcus_A	Coprococcus_A sp000154245
MJ006-2-barcode53-umi18634bins-ubs-16	0.515244	0.506337	-0.296278	0.480041	1.4232	-36.6992	5.91527e-130	Bacteria	Firmicutes_A	Clostridia_A	TANB77	CAG-508	CAG-269	CAG-269 sp000431335
MJ006-2-barcode53-umi209442bins-ubs-3	0.218104	0.934025	-1.21679	0.183481	1.91578	-26.2573	5.63675e-89	Bacteria	Bacteroidota	Bacteroidia	Bacteroidales	Bacteroidaceae	Bacteroides_E	Bacteroides_E stercoris
MJ006-2-barcode53-umi70825bins-ubs-6	-0.605433	2.5787	-4.7613	-0.795271	3.52042	-15.8978	1.95589e-44	Bacteria	Firmicutes_C	Negativicutes	Acidaminococcales	Acidaminococcaceae	Phascolarctobacterium_A
MJ006-2-barcode54-umi104695bins-ubs-4	0.10528	1.73206	-2.28877	0.0407141	2.96127	-15.4622	1.36215e-42	Bacteria	Bacteroidota	Bacteroidia	Bacteroidales	Bacteroidaceae	Phocaeicola	Phocaeicola coprocola
MJ006-2-barcode54-umi105536bins-ubs-4	0.694235	1.93329	-2.5409	0.787803	3.88115	-7.75999	7.19215e-14	Bacteria	Firmicutes_C	Negativicutes	Selenomonadales_A	Selenomonadaceae	Megamonas	Megamonas rupellensis
MJ006-2-barcode54-umi268101bins-ubs-3	0.180019	0.247751	-0.199077	0.164606	0.573846	-102.065	5.07488e-288	Bacteria	Bacteroidota	Bacteroidia	Bacteroidales	Tannerellaceae	Parabacteroides_B	Parabacteroides_B distasonis
MJ006-2-barcode55-umi132695bins-ubs-4	0.322239	0.609413	-0.62329	0.359173	1.23028	-36.826	2.04224e-130	Bacteria	Firmicutes_A	Clostridia_A	Christensenellales
MJ006-2-barcode55-umi143393bins-ubs-4	-0.244588	0.164477	-0.495788	-0.242292	0.0194408	-205.371	0	Bacteria	Firmicutes_A	Clostridia_A	TANB77	CAG-508	CAG-273	CAG-273 sp003507395
MJ006-2-barcode55-umi168150bins-ubs-4	3.99548	3.3193	-1.73531	4.22046	8.87415	15.3715	3.28364e-42	Bacteria	Bacteroidota	Bacteroidia	Bacteroidales	Bacteroidaceae	Bacteroides_E	Bacteroides_E finegoldii
MJ006-2-barcode55-umi189672bins-ubs-4	-0.0124858	0.0959642	-0.173619	-0.00867525	0.138382	-303.621	0	Bacteria	Bacteroidota	Bacteroidia	Bacteroidales	Rikenellaceae	Alistipes_A	Alistipes_A shahii
MJ006-2-barcode56-umi117517bins-ubs-4	-0.815979	0.551281	-1.83946	-0.785138	0.0574703	-82.0028	7.86656e-252	Bacteria	Firmicutes_A	Clostridia_A	Eubacteriales	Anaerofustaceae	Anaerofustis	Anaerofustis stercorihominis
MJ006-2-barcode56-umi59069bins-ubs-7	0.358046	0.50336	-0.481578	0.359927	1.203	-43.1621	2.07543e-152	Bacteria	Firmicutes_A	Clostridia_A	Lachnospirales	Lachnospiraceae	Clostridium_Q	Clostridium_Q saccharolyticum_A
MJ006-2-barcode57-umi104473bins-ubs-4	0.246963	0.265361	-0.172605	0.240225	0.683574	-90.246	1.39901e-267	Bacteria	Firmicutes_A	Clostridia_A	Oscillospirales	Butyricicoccaceae	Agathobaculum	Agathobaculum sp900291975
MJ006-2-barcode57-umi116488bins-ubs-4	0.157464	0.0957815	0.0047464	0.158145	0.31062	-268.713	0	Bacteria	Firmicutes_D	Bacilli	Lactobacillales	Streptococcaceae	Streptococcus	Streptococcus vestibularis
MJ006-2-barcode57-umi136548bins-ubs-4	-2.28041	0.805742	-3.91418	-2.1634	-1.21999	-92.4555	1.3975e-271	Bacteria	Firmicutes_A	Clostridia_A	Lachnospirales	Lachnospiraceae	Eisenbergiella
MJ006-2-barcode57-umi22102bins-ubs-12	-0.346107	0.14607	-0.575195	-0.350445	-0.104774	-245.151	0	Bacteria	Firmicutes_A	Clostridia_A	Lachnospirales	Anaerotignaceae
MJ006-2-barcode57-umi224499bins-ubs-3	-5.06824	2.8236	-10.1191	-4.61914	-1.27123	-46.1298	5.17795e-162	Bacteria	Firmicutes_A	Clostridia_A	Lachnospirales	Lachnospiraceae	Hungatella_A	Hungatella_A effluvii
MJ006-2-barcode57-umi32865bins-ubs-12	0.131603	0.29205	-0.34311	0.133898	0.640907	-89.8988	6.0624e-267	Bacteria	Firmicutes_A	Clostridia_A	Oscillospirales	Ruminococcaceae	QAMM01
MJ006-2-barcode57-umi34456bins-ubs-9	0.0928107	0.123522	-0.120209	0.0982484	0.285092	-218.834	0	Bacteria	Firmicutes_A	Clostridia_A	Oscillospirales	Acutalibacteraceae	Hydrogeniiclostridium	Hydrogeniiclostridium mannosilyticum
MJ006-2-barcode57-umi80372bins-ubs-5	0.343171	0.334885	-0.233431	0.351806	0.870217	-65.7647	3.08691e-216	Bacteria	Firmicutes_A	Clostridia_A	Oscillospirales	QAKW01
MJ006-2-barcode58-umi100403bins-ubs-5	-0.237806	1.16748	-1.91049	-0.258091	1.44173	-28.8169	1.53173e-99	Bacteria	Bacteroidota	Bacteroidia	Bacteroidales	Rikenellaceae	Alistipes_A	Alistipes_A senegalensis
MJ006-2-barcode58-umi107490bins-ubs-4	0.22142	0.150981	-0.0228332	0.223512	0.464332	-161.998	0	Bacteria	Bacteroidota	Bacteroidia	Bacteroidales	Bacteroidaceae	Phocaeicola	Phocaeicola vulgatus
MJ006-2-barcode58-umi117975bins-ubs-5	0.166358	0.642848	-0.847839	0.158182	1.22433	-39.7604	7.31424e-141	Bacteria	Bacteroidota	Bacteroidia	Bacteroidales	Tannerellaceae	Parabacteroides_B	Parabacteroides_B distasonis
MJ006-2-barcode58-umi120109bins-ubs-4	0.777694	0.660928	-0.159117	0.729078	1.9537	-20.1734	6.80009e-63	Bacteria	Firmicutes_A	Clostridia_A	Christensenellales	CAG-74	SFMI01
MJ006-2-barcode58-umi129048bins-ubs-5	1.27496	1.28162	-0.935433	1.30457	3.31392	-2.64342	0.00853063	Bacteria	Firmicutes_A
MJ006-2-barcode58-umi133299bins-ubs-4	0.19226	0.340573	-0.357621	0.174401	0.728241	-73.5286	4.22081e-234	Bacteria	Firmicutes_A	Clostridia_A	Lachnospirales	Lachnospiraceae	Anaerosacchariphilus
MJ006-2-barcode58-umi133469bins-ubs-4	0.189236	0.0988872	0.0307734	0.193196	0.350354	-253.848	0	Bacteria	Firmicutes_A	Clostridia_A	Christensenellales
MJ006-2-barcode58-umi134610bins-ubs-4	-0.805846	0.340323	-1.38687	-0.781947	-0.300601	-132.239	0	Bacteria	Bacteroidota	Bacteroidia	Bacteroidales	Rikenellaceae
MJ006-2-barcode58-umi140482bins-ubs-3	2.54515	1.56437	0.351774	2.39008	5.39909	14.0734	8.26158e-37	Bacteria	Firmicutes_A	Clostridia_A	Oscillospirales	Oscillospiraceae
MJ006-2-barcode58-umi150494bins-ubs-3	0.663696	0.350884	0.232707	0.60529	1.39795	-44.4965	8.84157e-157	Bacteria	Firmicutes_A	Clostridia_A	Oscillospirales	Ruminococcaceae	UBA1394	UBA1394 sp900066845
MJ006-2-barcode58-umi159070bins-ubs-3	0.839186	0.497933	0.0590648	0.819932	1.71698	-24.3071	9.81498e-81	Bacteria	Firmicutes_A	Clostridia_A	Oscillospirales	Oscillospiraceae	WRMH01
MJ006-2-barcode58-umi165305bins-ubs-3	-0.799228	1.22645	-2.94798	-0.772476	1.07738	-36.5865	1.52456e-129	Bacteria	Bacteroidota	Bacteroidia	Bacteroidales	Rikenellaceae	Alistipes_A	Alistipes_A ihumii
MJ006-2-barcode58-umi167044bins-ubs-3	0.0902135	0.130791	-0.126389	0.0939038	0.302885	-207.069	0	Bacteria	Firmicutes_A	Clostridia_A	Oscillospirales	Acutalibacteraceae
MJ006-2-barcode58-umi170693bins-ubs-3	2.12322	1.03835	0.49852	2.03411	3.98265	13.0758	9.13349e-33	Bacteria	Bacteroidota	Bacteroidia	Bacteroidales	Bacteroidaceae	Bacteroides_E	Bacteroides_E salyersiae
MJ006-2-barcode58-umi181386bins-ubs-3	0.164748	0.434696	-0.615427	0.173894	0.887275	-58.8734	7.59679e-199	Bacteria	Firmicutes_A	Clostridia_A	Oscillospirales	Ruminococcaceae	Ruthenibacterium
MJ006-2-barcode58-umi188181bins-ubs-3	-0.251705	0.1382	-0.471228	-0.245969	-0.0394103	-245.449	0	Bacteria	Firmicutes_A	Clostridia_A	Oscillospirales	Acutalibacteraceae
MJ006-2-barcode58-umi242477bins-ubs-3	0.159059	0.110333	-0.020497	0.159925	0.3387	-232.983	0	Bacteria	Firmicutes_A	Clostridia_A	Oscillospirales	Butyricicoccaceae	Agathobaculum	Agathobaculum sp900291975
MJ006-2-barcode58-umi74372bins-ubs-7	-1.16675	1.4555	-3.38965	-1.25451	1.53607	-35.8792	6.0121e-127	Bacteria	Bacteroidota	Bacteroidia	Bacteroidales	Rikenellaceae	Alistipes_A	Alistipes_A finegoldii
MJ006-2-barcode59-umi101810bins-ubs-5	0.306515	0.348701	-0.287971	0.298809	0.895797	-65.2614	5.10344e-215	Bacteria	Firmicutes_A	Clostridia_A	TANB77	CAG-508
MJ006-2-barcode59-umi103524bins-ubs-6	0.313019	0.217434	-0.0388278	0.308364	0.674102	-104.062	2.93782e-291	Bacteria	Firmicutes_A	Clostridia_A	TANB77	CAG-508	CAG-269	CAG-269 sp000431335
MJ006-2-barcode59-umi140761bins-ubs-3	-0.0271742	0.116218	-0.216997	-0.0309537	0.161214	-253.235	0	Bacteria	Firmicutes_A	Clostridia_A	Lachnospirales	Lachnospiraceae	Mediterraneibacter_A	Mediterraneibacter_A lactaris
MJ006-2-barcode59-umi160588bins-ubs-3	0.319164	0.480527	-0.355964	0.320167	1.14892	-46.8314	3.19999e-164	Bacteria	Firmicutes_D	Bacilli	Erysipelotrichales	Erysipelotrichaceae	Clostridium_AQ	Clostridium_AQ innocuum
MJ006-2-barcode59-umi165926bins-ubs-3	-1.60333	0.999118	-3.41833	-1.51276	0.12126	-61.0073	2.12045e-204	Bacteria	Firmicutes_A	Clostridia_A	Lachnospirales	Lachnospiraceae	Eubacterium_F	Eubacterium_F sp003491505
MJ006-2-barcode59-umi168240bins-ubs-3	0.379916	0.340367	-0.156314	0.380481	0.94115	-62.5463	2.61335e-208	Bacteria	Firmicutes_A	Clostridia_A	Oscillospirales	Acutalibacteraceae	Hydrogeniiclostridium
MJ006-2-barcode59-umi168530bins-ubs-3	1.65623	0.501479	0.916796	1.62212	2.52115	8.45033	5.49618e-16	Bacteria	Bacteroidota	Bacteroidia	Bacteroidales	Barnesiellaceae	Barnesiella	Barnesiella intestinihominis
MJ006-2-barcode59-umi171842bins-ubs-3	1.38015	1.77871	-1.35931	1.34496	4.42389	-0.721867	0.470799	Bacteria	Bacteroidota	Bacteroidia	Bacteroidales	Bacteroidaceae	Bacteroides_E	Bacteroides_E caccae
MJ006-2-barcode59-umi173106bins-ubs-3	-2.46482	1.03883	-4.18379	-2.42479	-0.866596	-75.2612	7.24848e-238	Bacteria	Firmicutes_A	Clostridia_A	Lachnospirales	Lachnospiraceae	Catenibacillus	Catenibacillus scindens
MJ006-2-barcode59-umi177627bins-ubs-3	-3.41682	2.12494	-6.81297	-3.33064	-0.183361	-45.7534	8.10159e-161	Bacteria	Proteobacteria	Gammaproteobacteria	Enterobacterales	Enterobacteriaceae	Citrobacter_A
MJ006-2-barcode59-umi190319bins-ubs-3	0.606587	1.07959	-1.00891	0.617516	2.47774	-15.5201	7.76164e-43	Bacteria	Bacteroidota	Bacteroidia	Bacteroidales	Tannerellaceae	Parabacteroides_B	Parabacteroides_B distasonis
MJ006-2-barcode59-umi201405bins-ubs-3	1.33116	0.335986	0.792186	1.32424	1.88952	-6.73804	5.62887e-11	Bacteria	Firmicutes_A	Clostridia_A	Oscillospirales	Ruminococcaceae	Ruminiclostridium_E
MJ006-2-barcode59-umi205550bins-ubs-3	0.0861214	1.96607	-3.21426	0.280263	3.02826	-13.8167	9.278e-36	Bacteria	Firmicutes_D	Bacilli	RF39	UBA660	CAG-302
MJ006-2-barcode59-umi236265bins-ubs-3	-0.457452	0.13792	-0.692049	-0.452502	-0.230599	-275.783	0	Bacteria	Bacteroidota	Bacteroidia	Bacteroidales	Bacteroidaceae	Prevotella	Prevotella copri
MJ006-2-barcode59-umi255482bins-ubs-3	1.04762	0.219618	0.695833	1.03447	1.4527	-36.1289	7.23608e-128	Bacteria	Firmicutes_A	Clostridia_A	TANB77	CAG-508	CAG-269	CAG-269 sp000431335
MJ006-2-barcode59-umi42306bins-ubs-8	0.143227	0.680232	-0.880296	0.142604	1.2166	-38.2553	1.46116e-135	Bacteria	Firmicutes_D	Bacilli	RF39	UBA660	UMGS1449	UMGS1449 sp902797995
MJ006-2-barcode60-umi100713bins-ubs-5	-0.434936	0.393564	-1.09537	-0.424157	0.13725	-95.5009	5.91168e-277	Bacteria	Bacteroidota	Bacteroidia	Bacteroidales	Porphyromonadaceae	Porphyromonas_A	Porphyromonas_A uenonis
MJ006-2-barcode60-umi107919bins-ubs-4	-0.326603	1.19732	-2.33586	-0.352332	1.46296	-29.582	1.22673e-102	Bacteria	Firmicutes_C	Negativicutes	Veillonellales	Dialisteraceae	Dialister_B	Dialister_B sp900543165
MJ006-2-barcode60-umi113711bins-ubs-5	0.250419	0.692494	-0.869743	0.254185	1.29327	-34.4821	9.71025e-122	Bacteria	Firmicutes_A	Clostridia_A	Lachnospirales	Lachnospiraceae	CAG-45	CAG-45 sp000438375
MJ006-2-barcode60-umi117152bins-ubs-4	-1.63339	1.7829	-4.57614	-1.63513	1.31836	-34.5251	6.68915e-122	Bacteria	Firmicutes_A	Clostridia_A	Lachnospirales	Lachnospiraceae	Lachnospira
MJ006-2-barcode60-umi123920bins-ubs-4	2.72748	1.03549	1.2535	2.6137	4.51651	24.7832	9.25964e-83	Bacteria	Firmicutes_A	Clostridia_A	Lachnospirales	Lachnospiraceae	Mediterraneibacter_A	Mediterraneibacter_A faecis
MJ006-2-barcode60-umi134093bins-ubs-4	-0.833564	1.14834	-2.71246	-0.814644	0.955872	-39.6732	1.47181e-140	Bacteria	Firmicutes_A	Clostridia_A	Lachnospirales	Lachnospiraceae	Blautia_A	Blautia_A massiliensis
MJ006-2-barcode60-umi141800bins-ubs-3	0.154719	0.314399	-0.351215	0.160678	0.674877	-82.038	6.6935e-252	Bacteria	Firmicutes_A	Clostridia_A	Oscillospirales	Ruminococcaceae	Faecalibacterium	Faecalibacterium prausnitzii_C
MJ006-2-barcode60-umi144213bins-ubs-3	0.281861	0.460148	-0.504793	0.26824	0.98238	-50.5267	1.73712e-175	Bacteria	Firmicutes_A	Clostridia_A	Lachnospirales	Lachnospiraceae	CAG-81	CAG-81 sp900066535
MJ006-2-barcode60-umi145610bins-ubs-3	-0.264705	0.76207	-1.56106	-0.229875	0.980313	-44.853	6.2152e-158	Bacteria	Firmicutes_D	Bacilli	Erysipelotrichales	Erysipelatoclostridiaceae	Faecalibacillus	Faecalibacillus faecis
MJ006-2-barcode60-umi150694bins-ubs-3	0.435692	0.678741	-0.694754	0.450578	1.52507	-29.7215	3.3683e-103	Bacteria	Firmicutes_A	Clostridia_A	Oscillospirales	Oscillospiraceae	Evtepia
MJ006-2-barcode60-umi152684bins-ubs-3	0.144085	2.06106	-3.40867	0.0551578	3.71222	-12.6174	6.03184e-31	Bacteria	Firmicutes_A	Clostridia_A	Lachnospirales	Lachnospiraceae	Lachnospira
MJ006-2-barcode60-umi159169bins-ubs-3	-1.68993	1.99612	-4.62482	-1.78467	1.92577	-31.4038	6.86967e-110	Bacteria	Firmicutes_C	Negativicutes	Veillonellales	Dialisteraceae	Dialister_B	Dialister_B propionicifaciens
MJ006-2-barcode60-umi159406bins-ubs-3	-0.360255	0.123559	-0.570739	-0.360431	-0.158822	-292.103	0	Bacteria	Firmicutes_A	Clostridia_A	Lachnospirales	Lachnospiraceae	Lachnospira
MJ006-2-barcode60-umi163946bins-ubs-3	-0.672339	1.02452	-2.0615	-0.65829	0.84378	-41.3206	3.12395e-146	Bacteria	Firmicutes_A	Clostridia_A	Oscillospirales	Oscillospiraceae	Evtepia
MJ006-2-barcode60-umi164883bins-ubs-3	-0.0175201	0.084352	-0.155371	-0.018462	0.128424	-346.612	0	Bacteria	Firmicutes_A	Clostridia_A	Oscillospirales	Oscillospiraceae	Dysosmobacter	Dysosmobacter sp000403435
MJ006-2-barcode60-umi165751bins-ubs-3	1.4886	1.27863	-0.410337	1.39273	3.77843	0.692169	0.489234	Bacteria	Bacteroidota	Bacteroidia	Bacteroidales	Bacteroidaceae	Prevotella	Prevotella copri
MJ006-2-barcode60-umi166670bins-ubs-3	-0.599775	0.24351	-1.0328	-0.613606	-0.19456	-167.889	0	Bacteria	Bacteroidota	Bacteroidia	Bacteroidales	Rikenellaceae	Alistipes_A
MJ006-2-barcode60-umi167240bins-ubs-4	0.464401	0.17619	0.20138	0.456897	0.758078	-111.238	1.98453e-302	Bacteria	Firmicutes_A	Clostridia_A	Lachnospirales	Lachnospiraceae	TF01-11	TF01-11 sp001916135
MJ006-2-barcode60-umi168042bins-ubs-3	-1.21022	3.17287	-6.56198	-1.32514	4.07761	-16.7329	5.36065e-48	Bacteria	Firmicutes_A	Clostridia_A	TANB77	CAG-508
MJ006-2-barcode60-umi174054bins-ubs-3	0.300724	0.207468	-0.0212902	0.293211	0.640798	-110.246	6.32061e-301	Bacteria	Firmicutes_A	Clostridia_A	Oscillospirales	Ruminococcaceae	Faecalibacterium	Faecalibacterium prausnitzii_C
MJ006-2-barcode60-umi178322bins-ubs-3	1.35546	0.595565	0.43288	1.34508	2.26749	-2.98512	0.00300924	Bacteria	Firmicutes_A	Clostridia_A	Peptostreptococcales	Anaerovoracaceae
MJ006-2-barcode60-umi189791bins-ubs-4	0.288923	0.11547	0.101338	0.288057	0.482651	-200.126	0	Bacteria	Firmicutes_A	Clostridia_A	Lachnospirales	Lachnospiraceae
MJ006-2-barcode60-umi204079bins-ubs-3	-0.00409692	0.111971	-0.191867	0.00118111	0.1735	-258.718	0	Bacteria	Firmicutes_A	Clostridia_A	Lachnospirales	Lachnospiraceae	Lachnospira	Lachnospira sp000437735
MJ006-2-barcode60-umi268665bins-ubs-3	-3.77418	2.77844	-8.71541	-3.61705	0.482518	-37.5644	4.34698e-133	Bacteria	Firmicutes_A	Clostridia_A	Christensenellales	CAG-74	SFMI01
MJ006-2-barcode60-umi94315bins-ubs-5	1.04476	0.523195	0.204455	1.03194	1.96581	-15.2751	8.34993e-42	Bacteria	Firmicutes_A	Clostridia_A	Peptostreptococcales	Anaerovoracaceae	UBA1191	UBA1191 sp900066305
MJ006-2-barcode60-umi95568bins-ubs-5	0.0062876	0.105192	-0.171368	0.0108618	0.168877	-273.418	0	Bacteria	Bacteroidota	Bacteroidia	Bacteroidales	Bacteroidaceae	Phocaeicola	Phocaeicola coprocola
MJ006-2-barcode61-umi116332bins-ubs-4	0.353445	0.930466	-1.08109	0.284505	1.97754	-23.4486	4.60528e-77	Bacteria	Desulfobacterota_G	Desulfovibrionia	Desulfovibrionales	Desulfovibrionaceae	Mailhella	Mailhella massiliensis
MJ006-2-barcode61-umi137357bins-ubs-4	-1.57345	1.89217	-4.67906	-1.44428	1.13224	-31.8979	7.95324e-112	Bacteria	Firmicutes_A	Clostridia_A	Lachnospirales	Lachnospiraceae	TF01-11	TF01-11 sp001414325
MJ006-2-barcode61-umi143746bins-ubs-3	-3.00063	3.40722	-9.00138	-2.77678	2.10618	-26.0916	2.78785e-88	Bacteria	Firmicutes_A	Clostridia_A	Lachnospirales	Lachnospiraceae	Butyrivibrio_A
MJ006-2-barcode61-umi150937bins-ubs-3	-0.189826	0.313759	-0.698351	-0.20889	0.303453	-104.168	1.9905e-291	Bacteria	Desulfobacterota_G	Desulfovibrionia	Desulfovibrionales	Desulfovibrionaceae	Desulfovibrio_R	Desulfovibrio_R piger_A
MJ006-2-barcode61-umi190207bins-ubs-3	0.289117	0.265037	-0.161563	0.297774	0.696969	-87.1753	7.17349e-262	Bacteria	Firmicutes_A	Clostridia_A	Lachnospirales	Lachnospiraceae	Eubacterium_J	Eubacterium_J plexicaudatum
MJ006-2-barcode61-umi24727bins-ubs-12	-0.220479	1.22047	-2.25219	-0.212779	1.99305	-27.2818	3.05556e-93	Bacteria	Firmicutes_A	Clostridia_A	Lachnospirales	Lachnospiraceae	Eubacterium_F	Eubacterium_F sp000687695
MJ006-2-barcode61-umi38043bins-ubs-10	-0.551294	0.493268	-1.42063	-0.456061	0.119428	-80.9152	1.19855e-249	Bacteria	Firmicutes_D	Bacilli	RF39	UBA660	UBA7057	UBA7057 sp900543675
MJ006-2-barcode61-umi5836bins-ubs-25	-0.264482	0.451743	-1.01439	-0.250485	0.451627	-75.6552	1.03414e-238	Bacteria	Firmicutes_A	Clostridia_A	Lachnospirales	Lachnospiraceae	AF33-28	AF33-28 sp003477885
MJ006-2-barcode61-umi59811bins-ubs-7	0.266416	0.378321	-0.343327	0.26543	0.830799	-62.2718	1.28443e-207	Bacteria	Firmicutes_A	Clostridia_A	Oscillospirales	CAG-272	UMGS1815
MJ006-2-barcode61-umi65514bins-ubs-6	0.331523	0.253774	-0.0785204	0.328877	0.731761	-87.7023	7.29675e-263	Bacteria	Firmicutes_A	Clostridia_A	Oscillospirales	Butyricicoccaceae	Agathobaculum	Agathobaculum butyriciproducens
MJ006-2-barcode62-umi100483bins-ubs-5	0.108795	0.357892	-0.456711	0.103671	0.69115	-74.6345	1.63443e-236	Bacteria	Firmicutes_D	Bacilli	RF39	UBA660
MJ006-2-barcode62-umi102129bins-ubs-5	-5.52081	3.28046	-11.549	-5.13108	-0.994245	-42.4646	4.33433e-150	Bacteria	Firmicutes_D	Bacilli	RF39	UBA660
MJ006-2-barcode62-umi109352bins-ubs-4	-0.613434	1.03537	-2.28804	-0.60196	1.01947	-39.7498	7.95875e-141	Bacteria	Firmicutes_A	Clostridia_A	Oscillospirales	Ruminococcaceae
MJ006-2-barcode62-umi111775bins-ubs-4	1.77022	2.19398	-1.52263	1.75618	5.38791	2.97059	0.00315196	Bacteria	Bacteroidota	Bacteroidia	Bacteroidales	Bacteroidaceae	Prevotella	Prevotella copri
MJ006-2-barcode62-umi112167bins-ubs-4	1.26399	0.53341	0.407915	1.26641	2.09268	-6.76254	4.8373e-11	Bacteria	Firmicutes_D	Bacilli	Erysipelotrichales	Erysipelotrichaceae	Holdemanella	Holdemanella biformis
MJ006-2-barcode62-umi114458bins-ubs-4	-0.657647	1.30583	-2.62752	-0.807778	1.61897	-32.194	5.57245e-113	Bacteria	Bacteroidota	Bacteroidia	Bacteroidales	Bacteroidaceae	Prevotella	Prevotella copri
MJ006-2-barcode62-umi116768bins-ubs-4	1.42688	1.46075	-1.45433	1.44662	3.66203	-0.239167	0.811099	Bacteria	Firmicutes_A	Clostridia_A	Oscillospirales	Ruminococcaceae	Pygmaiobacter
MJ006-2-barcode62-umi130278bins-ubs-4	-2.46309	1.10686	-4.5269	-2.34872	-0.804475	-70.6044	1.43446e-227	Bacteria	Bacteroidota	Bacteroidia	Bacteroidales	Bacteroidaceae	Prevotella	Prevotella copri
MJ006-2-barcode62-umi136306bins-ubs-4	0.0985228	0.0993332	-0.0710231	0.110783	0.247405	-270.973	0	Bacteria	Firmicutes_A	Clostridia_A	Lachnospirales	Lachnospiraceae	CAG-81	CAG-81 sp900066535
MJ006-2-barcode62-umi145224bins-ubs-3	0.297585	0.708556	-0.832894	0.277145	1.43195	-32.3691	1.16409e-113	Bacteria	Bacteroidota	Bacteroidia	Bacteroidales	Marinifilaceae	Odoribacter	Odoribacter splanchnicus
MJ006-2-barcode62-umi147316bins-ubs-3	3.15966	2.86198	-1.54086	3.11825	7.80156	11.9868	1.73261e-28	Bacteria	Bacteroidota	Bacteroidia	Bacteroidales	Bacteroidaceae	Bacteroides_E	Bacteroides_E stercoris
MJ006-2-barcode62-umi148638bins-ubs-3	0.514875	0.132247	0.308192	0.518702	0.725336	-140.567	0	Bacteria	Firmicutes_A	Clostridia_A	Lachnospirales	CAG-274	CAG-274	CAG-274 sp900545305
MJ006-2-barcode62-umi148942bins-ubs-3	0.0293106	0.819752	-1.26352	0.0879559	1.30111	-34.5236	6.77448e-122	Bacteria	Firmicutes_A	Clostridia_A	Oscillospirales	Acutalibacteraceae	UMGS1071
MJ006-2-barcode62-umi152088bins-ubs-3	1.39695	1.63921	-1.3267	1.40369	3.95023	-0.57828	0.563401	Bacteria	Firmicutes_A	Clostridia_A	Oscillospirales	CAG-382	SFLA01
MJ006-2-barcode62-umi152501bins-ubs-3	-0.303288	0.150629	-0.549832	-0.292355	-0.0435167	-232.045	0	Bacteria	Bacteroidota	Bacteroidia	Bacteroidales	Bacteroidaceae	Prevotella	Prevotella copri
MJ006-2-barcode62-umi153195bins-ubs-3	-0.956311	1.01331	-2.48604	-0.935832	0.653683	-47.3827	6.10426e-166	Bacteria	Bacteroidota	Bacteroidia	Bacteroidales	Tannerellaceae	Parabacteroides_B	Parabacteroides_B distasonis
MJ006-2-barcode62-umi155389bins-ubs-3	0.27302	0.0863921	0.138363	0.272927	0.421568	-271.166	0	Bacteria	Firmicutes_A	Clostridia_A	Lachnospirales	Lachnospiraceae	CAG-81	CAG-81 sp900066535
MJ006-2-barcode62-umi162910bins-ubs-4	0.426057	0.126614	0.216868	0.426661	0.630584	-160.85	0	Bacteria	Firmicutes_A	Clostridia_A	TANB77	CAG-508	CAG-269	CAG-269 sp000431335
MJ006-2-barcode62-umi163648bins-ubs-3	0.00313586	0.10318	-0.16738	0.00321707	0.164207	-279.36	0	Bacteria	Firmicutes_A	Clostridia_A	Oscillospirales	Oscillospiraceae	Lawsonibacter	Lawsonibacter sp014287875
MJ006-2-barcode62-umi164579bins-ubs-4	-0.747239	0.291268	-1.23809	-0.747324	-0.251399	-150.486	0	Bacteria	Firmicutes_A	Clostridia_A	Lachnospirales	Lachnospiraceae	TF01-11	TF01-11 sp001916135
MJ006-2-barcode62-umi164778bins-ubs-3	-0.66358	1.76784	-3.68818	-0.675144	2.45536	-23.8475	9.0001e-79	Bacteria	Firmicutes_A	Clostridia_A	TANB77	CAG-508	CAG-269	CAG-269 sp000431335
MJ006-2-barcode62-umi168615bins-ubs-3	-0.475293	1.04561	-2.3418	-0.381342	1.01135	-36.7181	5.04622e-130	Bacteria	Firmicutes_A	Clostridia_A	Oscillospirales	Oscillospiraceae	UBA1777	UBA1777 sp002320035
MJ006-2-barcode62-umi170456bins-ubs-3	-5.64991	2.69701	-10.7148	-5.18873	-1.91849	-52.6083	1.42926e-181	Bacteria	Proteobacteria	Gammaproteobacteria	Burkholderiales	Burkholderiaceae_A
MJ006-2-barcode62-umi17363bins-ubs-13	-0.628177	1.22712	-2.50781	-0.729647	1.3401	-33.7789	4.45605e-119	Bacteria	Firmicutes_D	Bacilli	RF39	UBA660	UBA3631	UBA3631 sp900546275
MJ006-2-barcode62-umi175727bins-ubs-3	0.0678444	0.116168	-0.121787	0.0749531	0.261707	-236.987	0	Bacteria	Firmicutes_A	Clostridia_A	Oscillospirales	Oscillospiraceae	ER4	ER4 sp900317525
MJ006-2-barcode62-umi176357bins-ubs-3	-1.59638	1.24435	-3.56635	-1.61714	0.461707	-48.8726	1.61192e-170	Bacteria	Firmicutes_A	Clostridia_A	Oscillospirales	Ruminococcaceae
MJ006-2-barcode62-umi176440bins-ubs-3	0.30628	2.35503	-3.54637	0.280284	4.69711	-9.66502	5.39582e-20	Bacteria	Bacteroidota	Bacteroidia	Bacteroidales	Bacteroidaceae	Prevotella	Prevotella copri
MJ006-2-barcode62-umi182887bins-ubs-3	0.196254	0.524267	-0.673051	0.206567	1.063	-47.613	1.17798e-166	Bacteria	Bacteroidota	Bacteroidia	Bacteroidales	Barnesiellaceae	Barnesiella	Barnesiella intestinihominis
MJ006-2-barcode62-umi190117bins-ubs-3	0.409786	0.142071	0.178556	0.405371	0.643046	-145.641	0	Bacteria	Firmicutes_A	Clostridia_A	Oscillospirales	Butyricicoccaceae	AM07-15	AM07-15 sp003477405
MJ006-2-barcode62-umi192573bins-ubs-3	-0.83401	2.02222	-4.03545	-0.603609	2.0999	-22.5332	3.99911e-73	Bacteria	Firmicutes_A	Clostridia_A	Peptostreptococcales	Anaerovoracaceae	UBA1191	UBA1191 sp900066305
MJ006-2-barcode62-umi194632bins-ubs-3	-0.0348788	2.44808	-3.98445	-0.0859043	4.23822	-12.0848	7.25069e-29	Bacteria	Firmicutes_D	Bacilli	Erysipelotrichales	Erysipelatoclostridiaceae	Faecalibacillus	Faecalibacillus intestinalis
MJ006-2-barcode62-umi273949bins-ubs-3	0.382427	1.61349	-2.11578	0.330649	2.86349	-13.163	4.08799e-33	Bacteria	Firmicutes_A	Clostridia_A	TANB77	CAG-508	CAG-269	CAG-269 sp000431335
MJ006-2-barcode62-umi58295bins-ubs-7	-0.205072	2.30213	-3.8678	-0.22467	3.74735	-14.3296	7.28631e-38	Bacteria	Bacteroidota	Bacteroidia	Bacteroidales	Bacteroidaceae	Bacteroides_E	Bacteroides_E thetaiotaomicron
MJ006-2-barcode62-umi63044bins-ubs-6	1.13085	2.77053	-3.23955	1.20155	5.60255	-2.26309	0.0241666	Bacteria	Firmicutes_A	Clostridia_A	TANB77	CAG-508	CAG-273
MJ006-2-barcode62-umi94507bins-ubs-4	-0.187582	1.09564	-1.96123	-0.261859	1.60899	-29.7897	1.79096e-103	Bacteria	Bacteroidota	Bacteroidia	Bacteroidales	Bacteroidaceae	Bacteroides_E	Bacteroides_E stercoris
MJ006-2-barcode63-umi107132bins-ubs-5	-1.24151	1.98079	-4.50881	-1.36092	2.29426	-27.1191	1.44348e-92	Bacteria	Bacteroidota	Bacteroidia	Bacteroidales	Bacteroidaceae	Phocaeicola	Phocaeicola vulgatus
MJ006-2-barcode63-umi115073bins-ubs-5	-0.443967	0.138117	-0.669542	-0.444704	-0.212303	-273.437	0	Bacteria	Bacteroidota	Bacteroidia	Bacteroidales	Rikenellaceae	Alistipes_A	Alistipes_A putredinis
MJ006-2-barcode63-umi11885bins-ubs-18	0.466395	0.808304	-0.881263	0.487353	1.70412	-24.1977	2.87192e-80	Bacteria	Firmicutes_A	Clostridia_A	TANB77	CAG-508	CAG-269	CAG-269 sp000431335
MJ006-2-barcode63-umi124903bins-ubs-5	-2.16441	1.33181	-4.07987	-2.22501	0.333037	-54.1934	4.37797e-186	Bacteria	Proteobacteria	Alphaproteobacteria	RF32	CAG-239	CAG-495	CAG-495 sp900551585
MJ006-2-barcode63-umi134737bins-ubs-4	-0.00296847	0.086929	-0.142741	-0.000963549	0.141939	-332.989	0	Bacteria	Firmicutes_A	Clostridia_A	Oscillospirales	Oscillospiraceae
MJ006-2-barcode63-umi136525bins-ubs-4	0.21574	0.304229	-0.275985	0.227524	0.722749	-80.7688	2.36791e-249	Bacteria	Firmicutes_A	Clostridia_A	Oscillospirales	Ruminococcaceae	Ruthenibacterium
MJ006-2-barcode63-umi147819bins-ubs-3	-1.28442	0.794831	-2.63212	-1.24947	-0.0467338	-68.6628	4.18887e-223	Bacteria	Firmicutes_A	Clostridia_A	Lachnospirales	Lachnospiraceae	UC5-1-2E3	UC5-1-2E3 sp001304875
MJ006-2-barcode63-umi184111bins-ubs-3	0.212121	0.627453	-0.829403	0.226891	1.25057	-39.2772	3.57046e-139	Bacteria	Firmicutes_G	Limnochordia	DTU010	DTU012	CSBR16-202
MJ006-2-barcode63-umi35131bins-ubs-9	0.630342	0.14681	0.387675	0.62507	0.88444	-110.893	6.58517e-302	Bacteria	Firmicutes_A	Clostridia_A	Oscillospirales	Oscillospiraceae	Lawsonibacter	Lawsonibacter sp000177015
MJ006-2-barcode63-umi7377bins-ubs-22	-1.01965	0.676825	-2.24721	-0.964828	0.00337345	-72.8106	1.61463e-232	Bacteria	Desulfobacterota_G	Desulfovibrionia	Desulfovibrionales	Desulfovibrionaceae	Mailhella	Mailhella massiliensis
MJ006-2-barcode64-umi104010bins-ubs-4	0.581604	0.327514	0.0968587	0.555242	1.10512	-52.6847	8.61632e-182	Bacteria	Firmicutes_A	Clostridia_A	Oscillospirales	Ruminococcaceae	Paludicola	Paludicola psychrotolerans
MJ006-2-barcode64-umi105333bins-ubs-4	0.528515	0.135329	0.315611	0.529791	0.742309	-135.349	0	Bacteria	Firmicutes_A	Clostridia_A	Oscillospirales	Ruminococcaceae	Ruminiclostridium_E	Ruminiclostridium_E siraeum
MJ006-2-barcode64-umi122126bins-ubs-4	-3.72794	1.30539	-5.82836	-3.7277	-1.69007	-79.2453	3.02724e-246	Bacteria	Firmicutes_A	Clostridia_A	Oscillospirales	Ruminococcaceae	Ruminiclostridium_E	Ruminiclostridium_E siraeum
MJ006-2-barcode64-umi127671bins-ubs-5	-1.09402	0.840295	-2.58307	-1.10488	0.0739212	-60.4161	7.07146e-203	Bacteria	Firmicutes_A	Clostridia_A	Christensenellales	CAG-917	CAG-349	CAG-349 sp003539515
MJ006-2-barcode64-umi138846bins-ubs-3	1.22997	1.0447	-0.551582	1.20006	2.93207	-4.10414	4.92305e-05	Bacteria	Firmicutes_A	Clostridia_A	Oscillospirales	Acutalibacteraceae	CAG-180	CAG-180 sp000432435
MJ006-2-barcode64-umi140493bins-ubs-3	-2.87004	3.37833	-9.64868	-2.22877	1.69314	-25.5415	5.72794e-86	Bacteria	Synergistota	Synergistia	Synergistales	Synergistaceae	Cloacibacillus	Cloacibacillus porcorum
MJ006-2-barcode64-umi145655bins-ubs-3	-0.633638	0.664258	-1.71592	-0.605626	0.397346	-62.5657	2.33474e-208	Bacteria	Firmicutes_A	Clostridia_A	Peptostreptococcales	Anaerovoracaceae
MJ006-2-barcode64-umi156493bins-ubs-3	-1.36479	3.47226	-6.43231	-1.59573	4.91475	-16.1805	1.22921e-45	Bacteria	Firmicutes_A	Clostridia_A	Oscillospirales	Oscillospiraceae	CAG-110	CAG-110 sp000434635
MJ006-2-barcode64-umi157366bins-ubs-3	-0.181868	2.70016	-4.51819	-0.293461	4.21539	-12.0454	1.03026e-28	Bacteria	Firmicutes_A	Clostridia_A	TANB77	CAG-508	CAG-273	CAG-273 sp003507395
MJ006-2-barcode64-umi157409bins-ubs-3	0.895123	1.91855	-2.03958	0.836487	3.96913	-5.72544	2.03129e-08	Bacteria	Firmicutes_A	Clostridia_A	Peptostreptococcales	Anaerovoracaceae
MJ006-2-barcode64-umi158193bins-ubs-4	0.73023	0.248641	0.44614	0.662493	1.25829	-57.4419	4.9787e-195	Bacteria	Firmicutes_A	Clostridia_A	Oscillospirales	Acutalibacteraceae	Pseudoruminococcus
MJ006-2-barcode64-umi160503bins-ubs-3	-0.0105456	0.45793	-0.767847	-0.0011514	0.698085	-63.5423	8.48226e-211	Bacteria	Firmicutes_A	Clostridia_A	Oscillospirales	CAG-272	UMGS1815	UMGS1815 sp011957885
MJ006-2-barcode64-umi163908bins-ubs-3	-0.208957	1.56339	-3.04436	-0.123099	2.16916	-21.1503	3.87263e-67	Bacteria	Firmicutes_A	Clostridia_A	Lachnospirales	Lachnospiraceae	CAG-603	CAG-603 sp900066105
MJ006-2-barcode64-umi166381bins-ubs-3	-0.167971	0.707938	-1.25828	-0.181277	1.01235	-45.5498	3.611e-160	Bacteria	Firmicutes_A	Clostridia_A	Christensenellales	CAG-74
MJ006-2-barcode64-umi169676bins-ubs-3	-0.734744	2.72727	-4.9036	-0.871612	2.79306	-15.9801	8.75218e-45	Bacteria	Firmicutes_A	Clostridia_A	Oscillospirales	Ruminococcaceae	Angelakisella	Angelakisella massiliensis
MJ006-2-barcode64-umi179575bins-ubs-3	-0.0795522	0.385546	-0.740734	-0.0758579	0.599859	-79.0518	7.57469e-246	Bacteria	Firmicutes_D	Bacilli	RF39	UBA660	CAG-460	CAG-460 sp012799635
MJ006-2-barcode64-umi183001bins-ubs-3	-0.746257	2.05163	-3.84003	-0.744386	2.95195	-21.3549	5.01836e-68	Bacteria	Firmicutes_A	Clostridia_A	Oscillospirales	Butyricicoccaceae	Butyricicoccus_A
MJ006-2-barcode64-umi184142bins-ubs-3	-0.325314	0.657946	-1.39074	-0.326063	0.771481	-53.7936	5.89102e-185	Bacteria	Firmicutes_A	Clostridia_A	Oscillospirales	Oscillospiraceae	CAG-110	CAG-110 sp000434635
MJ006-2-barcode64-umi201353bins-ubs-3	-0.330772	1.61436	-3.01044	-0.255886	2.13398	-21.9917	8.74317e-71	Bacteria	Firmicutes_A	Clostridia_A	Peptostreptococcales	Anaerovoracaceae	UBA1191
MJ006-2-barcode64-umi219160bins-ubs-3	0.448929	0.393922	-0.231913	0.46781	1.08795	-50.539	1.59756e-175	Bacteria	Firmicutes_A	Clostridia_A	Oscillospirales	Ruminococcaceae	Angelakisella
MJ006-2-barcode64-umi225529bins-ubs-3	-0.187897	0.473192	-0.945591	-0.194245	0.53481	-68.9888	7.32675e-224	Bacteria	Bacteroidota	Bacteroidia	Bacteroidales	Rikenellaceae	Alistipes_A
MJ006-2-barcode64-umi242918bins-ubs-3	1.05443	1.02403	-0.579022	1.02842	2.89393	-7.61546	1.92309e-13	Bacteria	Firmicutes_A	Clostridia_A	Oscillospirales	Ruminococcaceae	Ruminiclostridium_E	Ruminiclostridium_E siraeum
MJ006-2-barcode64-umi268811bins-ubs-3	0.257599	0.878262	-1.04762	0.246792	1.743	-27.025	3.5475e-92	Bacteria	Firmicutes_A	Clostridia_A	Lachnospirales	Lachnospiraceae	Eubacterium_F	Eubacterium_F sp000687695
MJ006-2-barcode65-umi102995bins-ubs-5	0.458345	0.536766	-0.40655	0.43534	1.34419	-36.7388	4.24338e-130	Bacteria	Firmicutes_A	Clostridia_A	Oscillospirales
MJ006-2-barcode65-umi104221bins-ubs-4	0.472178	0.556149	-0.442027	0.449108	1.41019	-34.9609	1.55054e-123	Bacteria	Firmicutes_A	Clostridia_A	Oscillospirales	Ruminococcaceae	Anaerotruncus
MJ006-2-barcode65-umi105477bins-ubs-4	-0.231278	0.263111	-0.656848	-0.24001	0.194791	-127.371	0	Bacteria	Firmicutes_A	Clostridia_A	Lachnospirales	Lachnospiraceae	Eisenbergiella	Eisenbergiella tayi
MJ006-2-barcode65-umi108490bins-ubs-4	0.316876	0.0978172	0.168828	0.312566	0.483838	-230.527	0	Bacteria	Firmicutes_A	Clostridia_A	Oscillospirales	Acutalibacteraceae	UBA5905
MJ006-2-barcode65-umi11504bins-ubs-16	-0.748304	0.275004	-1.19074	-0.745616	-0.321863	-159.464	0	Bacteria	Firmicutes_B	Peptococcia	Peptococcales	Peptococcaceae	Peptococcus	Peptococcus niger
MJ006-2-barcode65-umi116098bins-ubs-7	-0.49906	2.70557	-5.02757	-0.499358	3.73654	-14.366	5.15255e-38	Bacteria	Firmicutes_D	Bacilli	ML615J-28	CAG-313	CAG-313	CAG-313 sp000433035
MJ006-2-barcode65-umi119381bins-ubs-4	0.247896	0.494686	-0.562856	0.232622	1.12954	-48.3723	5.41245e-169	Bacteria	Bacteroidota	Bacteroidia	Bacteroidales	Rikenellaceae	Alistipes_A	Alistipes_A putredinis
MJ006-2-barcode65-umi124081bins-ubs-4	-0.412783	0.152647	-0.664224	-0.411028	-0.161135	-243.325	0	Bacteria	Firmicutes_A	Clostridia_A	Oscillospirales	Oscillospiraceae
MJ006-2-barcode65-umi124257bins-ubs-4	-0.988107	0.434724	-1.72392	-0.962046	-0.299579	-111.908	1.94528e-303	Bacteria	Firmicutes_C	Negativicutes	Veillonellales	Dialisteraceae	Dialister_B	Dialister_B invisus
MJ006-2-barcode65-umi125708bins-ubs-5	0.114293	0.214987	-0.228869	0.103016	0.506217	-123.734	0	Bacteria	Firmicutes_A	Clostridia_A	Oscillospirales	Oscillospiraceae	CAG-110	CAG-110 sp000434635
MJ006-2-barcode65-umi128273bins-ubs-4	0.113472	0.0894935	-0.0376464	0.116339	0.250276	-297.425	0	Bacteria	Firmicutes_A	Clostridia_A	Lachnospirales	Lachnospiraceae	Enterocloster	Enterocloster aldenensis
MJ006-2-barcode65-umi129863bins-ubs-4	-1.86899	1.0767	-3.83038	-1.81495	-0.280613	-61.5465	8.86783e-206	Bacteria	Firmicutes_C	Negativicutes	Veillonellales	Veillonellaceae	Veillonella_A	Veillonella_A rogosae
MJ006-2-barcode65-umi141462bins-ubs-3	0.013239	0.238123	-0.343343	0.0132963	0.3823	-120.2	0	Bacteria	Firmicutes_A	Clostridia_A	Peptostreptococcales	Anaerovoracaceae	Emergencia	Emergencia timonensis
MJ006-2-barcode65-umi149204bins-ubs-3	0.233434	0.514762	-0.569634	0.225555	1.09703	-47.0477	6.74256e-165	Bacteria	Bacteroidota	Bacteroidia	Bacteroidales	Tannerellaceae	Parabacteroides_B	Parabacteroides_B distasonis
MJ006-2-barcode65-umi152766bins-ubs-3	0.0232099	0.127931	-0.176335	0.00624863	0.243171	-222.173	0	Bacteria	Bacteroidota	Bacteroidia	Bacteroidales	Tannerellaceae	Parabacteroides_B	Parabacteroides_B distasonis
MJ006-2-barcode65-umi152961bins-ubs-3	-0.169209	0.426867	-0.868307	-0.153182	0.488457	-75.6002	1.35647e-238	Bacteria	Firmicutes_D	Bacilli	Erysipelotrichales	Erysipelotrichaceae
MJ006-2-barcode65-umi160460bins-ubs-3	0.503113	0.182506	0.184506	0.509206	0.772937	-103.146	8.81984e-290	Bacteria	Firmicutes_A	Clostridia_A	Oscillospirales	Acutalibacteraceae	UBA5905
MJ006-2-barcode65-umi161895bins-ubs-6	-0.345914	0.457778	-1.04228	-0.330433	0.358182	-78.2154	4.08476e-244	Bacteria	Firmicutes_G	SHA-98	DTU014	DTU014	DTU014
MJ006-2-barcode65-umi169701bins-ubs-3	-0.555637	0.501546	-1.38257	-0.529948	0.198269	-79.753	2.75408e-247	Bacteria	Bacteroidota	Bacteroidia	Bacteroidales	Bacteroidaceae	Bacteroides_E	Bacteroides_E uniformis
MJ006-2-barcode65-umi178487bins-ubs-3	0.283015	0.267314	-0.131856	0.268486	0.768716	-86.8892	2.49405e-261	Bacteria	Firmicutes_A	Clostridia_A	Christensenellales	Christensenellaceae
MJ006-2-barcode65-umi181149bins-ubs-3	1.96353	2.22966	-1.62556	1.95607	5.92357	4.657	4.37652e-06	Bacteria	Bacteroidota	Bacteroidia	Bacteroidales	Bacteroidaceae	Phocaeicola	Phocaeicola massiliensis
MJ006-2-barcode65-umi224243bins-ubs-4	-0.0623166	0.14432	-0.297811	-0.0629134	0.168132	-208.795	0	Bacteria	Firmicutes_A	Clostridia_A	Oscillospirales	Oscillospiraceae	Intestinimonas	Intestinimonas massiliensis
MJ006-2-barcode65-umi23008bins-ubs-12	0.400981	0.745044	-0.832245	0.426656	1.69906	-28.0083	3.08685e-96	Bacteria	Firmicutes_D	Bacilli	Lactobacillales	Streptococcaceae	Streptococcus
MJ006-2-barcode65-umi49107bins-ubs-9	-0.186939	0.805854	-1.51521	-0.222911	1.16161	-40.486	2.24483e-143	Bacteria	Bacteroidota	Bacteroidia	Bacteroidales	Bacteroidaceae	Bacteroides_E	Bacteroides_E uniformis
MJ006-2-barcode65-umi54838bins-ubs-7	-0.669737	0.825908	-2.09403	-0.634474	0.560459	-51.1943	1.85644e-177	Bacteria	Firmicutes_A	Clostridia_A	Peptostreptococcales	Anaerovoracaceae	Emergencia	Emergencia sp009935805
MJ006-2-barcode65-umi74880bins-ubs-6	0.688027	0.930762	-1.02136	0.785814	1.96631	-16.2517	6.11108e-46	Bacteria	Firmicutes_A	Clostridia_A	Oscillospirales	Acutalibacteraceae	UBA737	UBA737 sp900547445
MJ006-2-barcode65-umi93906bins-ubs-5	0.629938	0.173712	0.326995	0.62631	0.920833	-93.766	6.5074e-274	Bacteria	Firmicutes_A	Clostridia_A	Oscillospirales	Acutalibacteraceae	UBA5905	UBA5905 sp002437905
MJ006-2-barcode65-umi95747bins-ubs-5	-0.575554	0.545028	-1.422	-0.537375	0.259185	-74.1212	2.13278e-235	Bacteria	Firmicutes_A	Clostridia_A	Oscillospirales	Butyricicoccaceae	Agathobaculum
MJ006-2-barcode66-umi106908bins-ubs-4	-5.95945	3.34096	-11.6047	-5.54771	-1.13868	-44.3213	3.2755e-156	Bacteria	Firmicutes_D	Bacilli	RF39	UBA660	CAG-628	CAG-628 sp003524085
MJ006-2-barcode66-umi115764bins-ubs-4	0.770164	1.20391	-0.998441	0.7636	2.68877	-11.1999	1.67269e-25	Bacteria	Firmicutes_A	Clostridia_A	Oscillospirales	Butyricicoccaceae	Agathobaculum	Agathobaculum butyriciproducens
MJ006-2-barcode66-umi123567bins-ubs-4	-0.0277986	0.76239	-1.25868	-0.0195078	1.21291	-38.6194	7.43858e-137	Bacteria	Firmicutes_A	Clostridia_A	Oscillospirales	Oscillospiraceae	NK3B98
MJ006-2-barcode66-umi12922bins-ubs-18	-2.08075	0.860333	-3.59668	-1.97672	-0.903175	-81.9472	1.0157e-251	Bacteria	Firmicutes_D	Bacilli	RF39	UBA660	CAG-710	CAG-710 sp000432595
MJ006-2-barcode66-umi144486bins-ubs-3	0.269123	0.534279	-0.639529	0.285843	1.12164	-43.993	3.84878e-155	Bacteria	Firmicutes_A	Clostridia_A	Oscillospirales	CAG-382	SFLA01
MJ006-2-barcode66-umi151192bins-ubs-3	0.0835855	0.32765	-0.485886	0.0801276	0.621655	-83.0623	6.22623e-254	Bacteria	Firmicutes_A	Clostridia_A	Oscillospirales	Ruminococcaceae	Anaerotruncus
MJ006-2-barcode66-umi156743bins-ubs-3	1.54234	3.25467	-4.52127	1.78532	6.39903	0.60217	0.547403	Bacteria	Firmicutes_A	Clostridia_A	Oscillospirales	Oscillospiraceae	CAG-110	CAG-110 sp000434635
MJ006-2-barcode66-umi161761bins-ubs-3	-1.17493	0.248975	-1.61153	-1.16144	-0.751798	-210.405	0	Bacteria	Firmicutes_A	Clostridia_A	Oscillospirales	Acutalibacteraceae	CAG-488	CAG-488 sp002449395
MJ006-2-barcode66-umi165082bins-ubs-3	2.75634	1.33398	0.792792	2.73411	5.07011	19.6704	1.04617e-60	Bacteria	Bacteroidota	Bacteroidia	Bacteroidales	Bacteroidaceae	Prevotella	Prevotella copri
MJ006-2-barcode66-umi16580bins-ubs-15	0.194435	0.325404	-0.371924	0.211678	0.708876	-76.8224	3.40161e-241	Bacteria	Firmicutes_A	Clostridia_A	Oscillospirales	CAG-272	RUG13077
MJ006-2-barcode66-umi166096bins-ubs-3	1.72663	3.28589	-3.48402	1.77003	6.54535	1.71814	0.086546	Bacteria	Bacteroidota	Bacteroidia	Bacteroidales	Barnesiellaceae	Barnesiella	Barnesiella intestinihominis
MJ006-2-barcode66-umi172896bins-ubs-3	1.42039	1.1965	-0.405831	1.30313	3.63045	-0.40048	0.689017	Bacteria	Bacteroidota	Bacteroidia	Bacteroidales	UBA11471	UBA11471
MJ006-2-barcode66-umi173753bins-ubs-3	-0.0643324	0.723312	-1.22357	-0.0611262	1.09122	-41.716	1.42499e-147	Bacteria	Firmicutes_A	Clostridia_A	Oscillospirales	Oscillospiraceae	NK3B98
MJ006-2-barcode66-umi174021bins-ubs-3	-0.205942	0.638579	-1.26529	-0.130906	0.82049	-51.6864	6.72309e-179	Bacteria	Firmicutes_A	Clostridia_A	Lachnospirales	Lachnospiraceae	Roseburia	Roseburia inulinivorans
MJ006-2-barcode66-umi188661bins-ubs-3	-5.30476	3.09508	-11.4348	-4.7636	-1.33419	-43.6118	6.83117e-154	Bacteria	Firmicutes_A	Clostridia_A	Oscillospirales	Ruminococcaceae	Paludicola	Paludicola psychrotolerans
MJ006-2-barcode66-umi20271bins-ubs-13	0.223899	0.899997	-1.30856	0.241428	1.62443	-27.1213	1.41426e-92	Bacteria	Firmicutes_A	Clostridia_A	Lachnospirales	Anaerotignaceae
MJ006-2-barcode66-umi22919bins-ubs-13	1.98799	0.553163	1.18473	1.94033	2.91389	19.6558	1.21101e-60	Bacteria	Firmicutes_A	Clostridia_A	TANB77	CAG-508	CAG-273
MJ006-2-barcode66-umi41437bins-ubs-8	1.66213	1.48706	-0.469853	1.49972	4.02433	2.92892	0.00359651	Bacteria	Firmicutes_A	Clostridia_A	Oscillospirales	CAG-272	UMGS1815
MJ006-2-barcode66-umi44456bins-ubs-8	-1.31494	0.553618	-2.22178	-1.25893	-0.468246	-99.6821	4.41033e-284	Bacteria	Firmicutes_A	Clostridia_A	Oscillospirales	CAG-382	SFLA01	SFLA01 sp004553575
MJ006-2-barcode66-umi49847bins-ubs-8	-0.678086	1.13459	-2.54334	-0.656319	1.08364	-37.4133	1.5228e-132	Bacteria	Firmicutes_B	Peptococcia	Peptococcales	Peptococcaceae	Peptococcus	Peptococcus niger
MJ006-2-barcode66-umi80613bins-ubs-5	0.686246	1.99087	-2.92395	0.739737	3.95608	-7.61582	1.91843e-13	Bacteria	Firmicutes_D	Bacilli	Erysipelotrichales	Erysipelotrichaceae	Holdemanella	Holdemanella biformis
MJ006-2-barcode66-umi81962bins-ubs-6	-0.582723	2.60304	-5.04045	-0.584591	3.9708	-15.5747	4.56582e-43	Bacteria	Firmicutes_A	Clostridia_A	Oscillospirales	Ruminococcaceae	Faecalibacterium	Faecalibacterium prausnitzii_C
MJ006-2-barcode66-umi8303bins-ubs-21	0.602889	0.261664	0.182833	0.620945	1.01325	-64.3163	1.03926e-212	Bacteria	Firmicutes_D	Bacilli	RF39	UBA660
MJ006-2-barcode66-umi91463bins-ubs-5	-2.91289	0.809089	-4.22842	-2.80111	-1.76899	-107.707	5.09252e-297	Bacteria	Firmicutes_A	Clostridia_A	Oscillospirales	CAG-272	QALR01	QALR01 sp900552255
MJ006-2-barcode66-umi97810bins-ubs-5	0.990362	0.479303	0.302825	0.921046	1.83868	-18.9437	1.50636e-57	Bacteria	Firmicutes_A	Clostridia_A	Oscillospirales	Butyricicoccaceae	Agathobaculum	Agathobaculum butyriciproducens
MJ006-2-barcode67-umi1239bins-ubs-70	-0.338641	0.454924	-1.09425	-0.32578	0.402484	-78.3864	1.80222e-244	Bacteria	Bacteroidota	Bacteroidia	Bacteroidales	Bacteroidaceae	Bacteroides_E	Bacteroides_E ovatus
MJ006-2-barcode67-umi1539bins-ubs-54	-0.498555	0.153844	-0.730623	-0.490492	-0.264897	-252.581	0	Bacteria	Firmicutes_A	Clostridia_A	Oscillospirales	Oscillospiraceae	CAG-110	CAG-110 sp000434635
MJ006-2-barcode67-umi1791bins-ubs-50	0.751691	1.21512	-1.22935	0.692126	2.72572	-11.4006	2.9617e-26	Bacteria	Firmicutes_D	Bacilli	Bacillales_H	Bacillaceae_D	Bacillus_H
MJ006-2-barcode67-umi21358bins-ubs-14	0.368891	0.71905	-0.718721	0.372452	1.4786	-29.9134	5.71163e-104	Bacteria	Bacteroidota	Bacteroidia	Bacteroidales	Rikenellaceae	Alistipes_A	Alistipes_A shahii
MJ006-2-barcode67-umi55629bins-ubs-7	0.188202	2.86769	-4.12846	0.0902902	5.19003	-8.76071	5.60923e-17	Bacteria	Bacteroidota	Bacteroidia	Bacteroidales	Bacteroidaceae	Phocaeicola	Phocaeicola massiliensis
MJ006-2-barcode68-umi106303bins-ubs-4	0.925001	0.532553	0.0554257	0.938231	1.78422	-19.5042	5.52551e-60	Bacteria	Bacteroidota	Bacteroidia	Bacteroidales	Bacteroidaceae	Bacteroides_E	Bacteroides_E salyersiae
MJ006-2-barcode68-umi118815bins-ubs-4	-0.209412	0.80941	-1.55653	-0.156979	1.04623	-40.8635	1.13447e-144	Bacteria	Firmicutes_A	Clostridia_A	Oscillospirales	Acutalibacteraceae	Eubacterium_R
MJ006-2-barcode68-umi141711bins-ubs-3	-0.359434	0.191598	-0.68818	-0.341471	-0.0664366	-188.289	0	Bacteria	Firmicutes_D	Bacilli	RF39	UBA660	CAG-417
MJ006-2-barcode68-umi143926bins-ubs-3	0.124502	0.103672	-0.0475436	0.126091	0.322739	-254.621	0	Bacteria	Firmicutes_A	Clostridia_A	Lachnospirales	Lachnospiraceae	CAG-81	CAG-81 sp000435795
MJ006-2-barcode68-umi144579bins-ubs-3	-2.133	0.475895	-2.91449	-2.10876	-1.41973	-150.342	0	Bacteria	Firmicutes_C	Negativicutes	Acidaminococcales	Acidaminococcaceae	Phascolarctobacterium_A	Phascolarctobacterium_A faecium
MJ006-2-barcode68-umi149393bins-ubs-3	0.246957	0.148742	0.0190555	0.24694	0.479277	-161.003	0	Bacteria	Firmicutes_A	Clostridia_A	Lachnospirales	Lachnospiraceae	Anaerosacchariphilus
MJ006-2-barcode68-umi187775bins-ubs-3	0.567189	0.757709	-0.556485	0.575375	1.75643	-23.153	8.56232e-76	Bacteria	Firmicutes_A	Clostridia_A	Oscillospirales	Ruminococcaceae	Paludicola	Paludicola psychrotolerans
MJ006-2-barcode69-umi107621bins-ubs-5	-2.43139	0.654393	-3.51983	-2.42841	-1.33733	-118.453	0	Bacteria	Firmicutes_A	Clostridia_A	Oscillospirales	Acutalibacteraceae	UBA1417	UBA1417 sp003531055
MJ006-2-barcode69-umi108127bins-ubs-4	0.00410035	0.125419	-0.193053	-0.00192956	0.212454	-229.67	0	Bacteria	Firmicutes_A	Clostridia_A	Oscillospirales	Oscillospiraceae	Lawsonibacter
MJ006-2-barcode69-umi119131bins-ubs-4	-2.95884	1.36468	-5.39634	-2.83875	-0.874844	-64.531	3.08971e-213	Bacteria	Proteobacteria	Gammaproteobacteria	Enterobacterales	Enterobacteriaceae	Enterobacter_B
MJ006-2-barcode69-umi123725bins-ubs-4	-1.235	2.85751	-6.182	-1.33406	3.65117	-18.7531	1.01299e-56	Bacteria	Firmicutes_A	Clostridia_A	Lachnospirales	Lachnospiraceae	Blautia_A	Blautia_A wexlerae
MJ006-2-barcode69-umi12632bins-ubs-17	0.50197	0.243321	0.116535	0.494119	0.904233	-77.46	1.54581e-242	Bacteria	Firmicutes_A	Clostridia_A	TANB77	CAG-508	CAG-269	CAG-269 sp000431335
MJ006-2-barcode69-umi128991bins-ubs-5	-0.0347659	1.91156	-2.94405	-0.132135	2.88552	-15.4755	1.19723e-42	Bacteria	Firmicutes_D	Bacilli	RF39	UBA660	CAG-628	CAG-628 sp003524085
MJ006-2-barcode69-umi140848bins-ubs-3	0.814022	0.757238	-0.390223	0.796389	2.07473	-16.6481	1.2375e-47	Bacteria	Firmicutes_C	Negativicutes	Veillonellales	Dialisteraceae	Dialister_B	Dialister_B succinatiphilus
MJ006-2-barcode69-umi143006bins-ubs-3	0.059379	0.716531	-1.06538	0.0612256	1.20703	-38.6577	5.44015e-137	Bacteria	Proteobacteria	Gammaproteobacteria	Enterobacterales	Enterobacteriaceae	Klebsiella_A	Klebsiella_A pneumoniae
MJ006-2-barcode69-umi146522bins-ubs-3	1.65385	1.07222	0.133747	1.54334	3.69228	3.9078	0.000109397	Bacteria	Firmicutes_A	Clostridia_A	Lachnospirales
MJ006-2-barcode69-umi146592bins-ubs-4	0.147106	0.166761	-0.136024	0.145495	0.430414	-155.582	0	Bacteria	Firmicutes_A	Clostridia_A	Lachnospirales	Lachnospiraceae	Eisenbergiella
MJ006-2-barcode69-umi149253bins-ubs-3	-1.19817	0.88304	-2.58999	-1.24328	0.257074	-59.8505	2.07919e-201	Bacteria	Bacteroidota	Bacteroidia	Bacteroidales	Tannerellaceae	Parabacteroides_B	Parabacteroides_B distasonis
MJ006-2-barcode69-umi153123bins-ubs-3	-0.188807	0.0900808	-0.327814	-0.192774	-0.0358705	-362.599	0	Bacteria	Bacteroidota	Bacteroidia	Bacteroidales	Bacteroidaceae	Bacteroides_E	Bacteroides_E caccae
MJ006-2-barcode69-umi156603bins-ubs-3	0.00616626	0.0842864	-0.137879	0.00451827	0.148029	-341.261	0	Bacteria	Firmicutes_A	Clostridia_A	Oscillospirales	Oscillospiraceae	Lawsonibacter	Lawsonibacter sp000177015
MJ006-2-barcode69-umi160724bins-ubs-3	-1.07681	0.707143	-2.24568	-1.04854	0.00425813	-71.3056	3.71223e-229	Bacteria	Firmicutes_A	Clostridia_A	Lachnospirales	Lachnospiraceae	Blautia_A	Blautia_A wexlerae
MJ006-2-barcode69-umi161971bins-ubs-3	1.11109	0.986187	-0.438446	1.06411	2.72419	-6.75861	4.95646e-11	Bacteria	Firmicutes_A	Clostridia_A	Lachnospirales	Lachnospiraceae	Dorea_A	Dorea_A longicatena
MJ006-2-barcode69-umi1675bins-ubs-55	-0.890201	0.236522	-1.28789	-0.876032	-0.522632	-197.406	0	Bacteria	Firmicutes_D	Bacilli	RF39	UBA660	CAG-302
MJ006-2-barcode69-umi170627bins-ubs-3	0.00453992	0.448266	-0.749427	0.00180134	0.751077	-64.2392	1.60824e-212	Bacteria	Firmicutes_A	Clostridia_A	Oscillospirales	Acutalibacteraceae	Ruminococcus_E	Ruminococcus_E bromii
MJ006-2-barcode69-umi174136bins-ubs-3	0.251549	0.441315	-0.443448	0.248652	0.966507	-54.0567	1.06306e-185	Bacteria	Firmicutes_A	Clostridia_A	Oscillospirales	Ruminococcaceae	Faecalibacterium	Faecalibacterium prausnitzii_C
MJ006-2-barcode69-umi175247bins-ubs-3	-0.286352	1.4866	-2.63087	-0.346467	2.21581	-23.284	2.34362e-76	Bacteria	Proteobacteria	Gammaproteobacteria	Burkholderiales	Burkholderiaceae_A	Parasutterella	Parasutterella excrementihominis
MJ006-2-barcode69-umi177550bins-ubs-3	-0.348564	0.7871	-1.6754	-0.30352	0.950821	-45.5575	3.41214e-160	Bacteria	Proteobacteria	Gammaproteobacteria	Enterobacterales	Enterobacteriaceae	Shigella	Shigella boydii
MJ006-2-barcode69-umi180908bins-ubs-3	-1.62266	1.29357	-3.86379	-1.45547	0.268318	-47.4192	4.69951e-166	Bacteria	Bacteroidota	Bacteroidia	Bacteroidales	Bacteroidaceae	Bacteroides_E	Bacteroides_E nordii
MJ006-2-barcode69-umi22967bins-ubs-12	-0.622391	0.440158	-1.32082	-0.609184	0.078746	-93.909	3.63631e-274	Bacteria	Firmicutes_A	Clostridia_A	TANB77	CAG-508	CAG-269	CAG-269 sp000431335
MJ006-2-barcode69-umi231837bins-ubs-3	1.15342	0.941114	-0.314944	1.17703	2.65955	-6.18269	1.55963e-09	Bacteria	Firmicutes_A	Clostridia_A	Christensenellales	CAG-74	SFMI01
MJ006-2-barcode69-umi24033bins-ubs-11	-2.13718	0.691122	-3.33648	-2.05976	-1.12536	-103.644	1.38457e-290	Bacteria	Firmicutes_A	Clostridia_A	Lachnospirales	Lachnospiraceae	Lachnospira
MJ006-2-barcode69-umi265631bins-ubs-4	-0.457997	0.426456	-1.19763	-0.439524	0.215186	-89.2167	1.09664e-265	Bacteria	Firmicutes_A	Clostridia_A	Oscillospirales	Ruminococcaceae	Massilioclostridium	Massilioclostridium coli
MJ006-2-barcode69-umi34671bins-ubs-9	-0.0820784	0.344281	-0.677727	-0.0697991	0.459645	-88.6735	1.11596e-264	Bacteria	Firmicutes_D	Bacilli	Lactobacillales	Aerococcaceae	Abiotrophia	Abiotrophia defectiva
MJ006-2-barcode69-umi36428bins-ubs-10	-0.628077	0.34036	-1.18994	-0.59226	-0.142289	-121.779	0	Bacteria	Bacteroidota	Bacteroidia	Bacteroidales	Tannerellaceae	Parabacteroides_B	Parabacteroides_B faecis
MJ006-2-barcode69-umi38362bins-ubs-10	-3.2958	1.48266	-6.17628	-2.99941	-1.41884	-63.9411	8.73582e-212	Bacteria	Firmicutes_A	Clostridia_A	Christensenellales	Borkfalkiaceae	Borkfalkia
MJ006-2-barcode69-umi39024bins-ubs-9	2.49915	0.817161	1.20025	2.46222	3.77714	25.8162	3.99352e-87	Bacteria	Bacteroidota	Bacteroidia	Bacteroidales	Bacteroidaceae	Bacteroides_E	Bacteroides_E gallinarum
MJ006-2-barcode69-umi41277bins-ubs-8	-0.315865	1.62578	-3.31206	-0.317354	1.97063	-21.6538	2.53843e-69	Bacteria	Firmicutes_B	Peptococcia	Peptococcales	Peptococcaceae	Peptococcus	Peptococcus niger
MJ006-2-barcode69-umi51740bins-ubs-7	-2.15607	1.68652	-5.48954	-1.98214	0.372051	-42.6965	7.29537e-151	Bacteria	Firmicutes_C	Negativicutes	Acidaminococcales	Acidaminococcaceae	Phascolarctobacterium_A	Phascolarctobacterium_A faecium
MJ006-2-barcode69-umi57374bins-ubs-7	2.58316	0.998062	1.2112	2.42344	4.47512	22.8204	2.31211e-74	Bacteria	Firmicutes_D	Bacilli	Erysipelotrichales	Erysipelotrichaceae	Merdibacter	Merdibacter massiliensis
MJ006-2-barcode69-umi59345bins-ubs-8	0.146394	0.882834	-1.2871	0.175525	1.64835	-29.4043	6.38389e-102	Bacteria	Firmicutes_A	Clostridia_A	Lachnospirales	Lachnospiraceae
MJ006-2-barcode69-umi68564bins-ubs-6	-0.387679	1.75426	-3.29105	-0.377601	2.48355	-20.8867	5.40183e-66	Bacteria	Firmicutes_A	Clostridia_A	Oscillospirales
MJ006-2-barcode70-umi102767bins-ubs-5	1.23895	0.306973	0.747115	1.22538	1.77407	-13.3821	5.37676e-34	Bacteria	Firmicutes_A	Clostridia_A	Oscillospirales	Oscillospiraceae	CAG-110	CAG-110 sp000434635
MJ006-2-barcode70-umi107636bins-ubs-4	-0.756577	1.50313	-3.29447	-0.7646	1.6682	-29.2846	1.94338e-101	Bacteria	Bacteroidota	Bacteroidia	Bacteroidales	Tannerellaceae	Parabacteroides_B	Parabacteroides_B distasonis
MJ006-2-barcode70-umi122999bins-ubs-4	-0.592428	0.169424	-0.865041	-0.589777	-0.314864	-240.436	0	Bacteria	Firmicutes_A	Clostridia_A	Oscillospirales	Oscillospiraceae	Evtepia	Evtepia gabavorous
MJ006-2-barcode70-umi154591bins-ubs-3	-0.0164866	0.213702	-0.358355	-0.00547879	0.350067	-136.717	0	Bacteria	Bacteroidota	Bacteroidia	Bacteroidales	Barnesiellaceae	Barnesiella	Barnesiella intestinihominis
MJ006-2-barcode70-umi166643bins-ubs-3	1.81117	2.20907	-1.98859	1.86444	5.17152	3.321	0.000979592	Bacteria	Bacteroidota	Bacteroidia	Bacteroidales	Bacteroidaceae	Bacteroides_E	Bacteroides_E thetaiotaomicron
MJ006-2-barcode70-umi180588bins-ubs-3	0.265839	0.11652	0.0569804	0.275149	0.434831	-202.286	0	Bacteria	Firmicutes_A	Clostridia_A	Lachnospirales	Lachnospiraceae	Roseburia	Roseburia hominis
MJ006-2-barcode70-umi183017bins-ubs-3	0.368155	2.05612	-3.12675	0.404792	3.55268	-10.4682	8.04229e-23	Bacteria	Firmicutes_A	Clostridia_A	Christensenellales
MJ006-2-barcode70-umi27330bins-ubs-11	1.93804	1.11554	0.242438	1.86036	3.82734	8.85119	2.85463e-17	Bacteria	Firmicutes_A	Clostridia_A	Lachnospirales	Anaerotignaceae
MJ006-2-barcode71-umi122366bins-ubs-4	0.514616	0.376027	-0.1073	0.519698	1.16026	-49.4504	2.874e-172	Bacteria	Firmicutes_A	Clostridia_A	Monoglobales_A	UBA1381	CAG-41	CAG-41 sp001941225
MJ006-2-barcode71-umi123620bins-ubs-4	1.5408	0.430339	0.884517	1.51923	2.30441	4.48239	9.65822e-06	Bacteria	Firmicutes_A	Clostridia_A	Oscillospirales	CAG-272	RUG13077
MJ006-2-barcode71-umi136660bins-ubs-4	1.49902	0.71687	0.399981	1.4454	2.82008	1.52515	0.128015	Bacteria	Firmicutes_A	Clostridia_A	Oscillospirales	Ruminococcaceae	Faecalibacterium	Faecalibacterium prausnitzii_C
MJ006-2-barcode71-umi136802bins-ubs-4	-1.61403	0.583667	-2.5863	-1.59507	-0.691997	-104.799	1.94575e-292	Bacteria	Firmicutes_A	Clostridia_A	Lachnospirales	Lachnospiraceae	Coprococcus_A	Coprococcus_A eutactus
MJ006-2-barcode71-umi155355bins-ubs-3	-0.351967	0.112552	-0.535581	-0.348384	-0.177658	-319.199	0	Bacteria	Firmicutes_A	Clostridia_A	Lachnospirales	Lachnospiraceae	Lachnospira	Lachnospira eligens
MJ006-2-barcode71-umi157349bins-ubs-3	0.623419	0.491167	-0.194217	0.63631	1.38601	-33.4278	9.71975e-118	Bacteria	Firmicutes_A	Clostridia_A	Monoglobales_A	UBA1381	CAG-41	CAG-41 sp001941225
MJ006-2-barcode71-umi159310bins-ubs-3	0.0924486	0.281128	-0.343909	0.0827738	0.578477	-96.1772	3.97875e-278	Bacteria	Firmicutes_A	Clostridia_A	Lachnospirales	Lachnospiraceae	Anaerobutyricum	Anaerobutyricum soehngenii
MJ006-2-barcode71-umi174996bins-ubs-3	-0.463177	0.882599	-1.78762	-0.498295	0.950582	-43.2252	1.2835e-152	Bacteria	Firmicutes_A	Clostridia_A	Oscillospirales	Oscillospiraceae	Evtepia	Evtepia gabavorous
MJ006-2-barcode71-umi176876bins-ubs-3	-0.89414	2.62656	-5.37871	-0.872598	3.18908	-17.8065	1.27914e-52	Bacteria	Bacteroidota	Bacteroidia	Bacteroidales	Tannerellaceae	Parabacteroides_B	Parabacteroides_B distasonis
MJ006-2-barcode71-umi179198bins-ubs-3	-1.98342	1.5051	-4.46047	-1.85941	0.466843	-45.5487	3.64084e-160	Bacteria	Bacteroidota	Bacteroidia	Bacteroidales	Bacteroidaceae	Bacteroides_E	Bacteroides_E nordii
MJ006-2-barcode71-umi214207bins-ubs-3	1.22208	0.487985	0.522017	1.20292	2.004	-9.10988	4.03771e-18	Bacteria	Actinobacteriota	Actinomycetia	Actinomycetales	Actinomycetaceae	Schaalia
MJ006-2-barcode71-umi24026bins-ubs-11	1.89871	0.403448	1.22663	1.8832	2.57789	22.5238	4.39012e-73	Bacteria	Firmicutes_A	Clostridia_A	Oscillospirales	Ruminococcaceae	Ruminococcus_C
MJ006-2-barcode71-umi24633bins-ubs-11	-0.318529	0.165082	-0.595833	-0.320884	-0.0513995	-213.576	0	Bacteria	Firmicutes_A	Clostridia_A	Oscillospirales	Ruminococcaceae	Ruminococcus_C
MJ006-2-barcode71-umi42058bins-ubs-8	-0.838597	1.3049	-3.19774	-0.770094	1.12791	-34.9904	1.20275e-123	Bacteria	Proteobacteria	Gammaproteobacteria	Enterobacterales	Pasteurellaceae	Haemophilus_D
MJ006-2-barcode71-umi42492bins-ubs-9	-1.0462	0.599301	-2.08746	-1.02399	-0.111058	-83.1151	4.89888e-254	Bacteria	Firmicutes_D	Bacilli	RF39	UBA660
MJ006-2-barcode71-umi58238bins-ubs-7	0.139741	0.440448	-0.683632	0.21319	0.7567	-59.2402	8.21739e-200	Bacteria	Firmicutes_A	Clostridia_A	Oscillospirales	Ruminococcaceae	Paludicola	Paludicola psychrotolerans
MJ006-2-barcode71-umi81003bins-ubs-5	1.14703	2.29154	-2.82754	1.26027	4.42764	-2.59496	0.00980901	Bacteria	Firmicutes_A	Clostridia_A	Oscillospirales	Ruminococcaceae	Faecalibacterium	Faecalibacterium prausnitzii_C
MJ006-2-barcode71-umi90879bins-ubs-5	0.119874	0.123763	-0.0636978	0.114039	0.336171	-214.035	0	Bacteria	Firmicutes_A	Clostridia_A	Lachnospirales	Lachnospiraceae	TF01-11	TF01-11 sp003529475
MJ006-2-barcode72-umi10863bins-ubs-17	-3.56625	1.2784	-5.72298	-3.40517	-1.9165	-78.3884	1.78476e-244	Bacteria	Firmicutes_C	Negativicutes	Acidaminococcales	Acidaminococcaceae	Phascolarctobacterium_A
MJ006-2-barcode72-umi112070bins-ubs-5	0.632767	1.74775	-2.24338	0.725787	3.44962	-9.28718	1.03529e-18	Bacteria	Bacteroidota	Bacteroidia	Bacteroidales	Bacteroidaceae	Phocaeicola	Phocaeicola massiliensis
MJ006-2-barcode72-umi161506bins-ubs-3	2.59616	3.0936	-2.84064	2.79724	7.33494	7.44636	5.97643e-13	Bacteria	Bacteroidota	Bacteroidia	Bacteroidales	Bacteroidaceae	Phocaeicola	Phocaeicola massiliensis
MJ006-2-barcode72-umi258112bins-ubs-3	-1.06181	0.531249	-1.81306	-1.05778	-0.381119	-94.3497	6.08492e-275	Bacteria	Bacteroidota	Bacteroidia	Bacteroidales	Tannerellaceae	Parabacteroides_B	Parabacteroides_B distasonis
MJ006-2-barcode72-umi69599bins-ubs-6	0.804214	0.535848	-0.0233409	0.792171	1.75605	-23.8925	5.77968e-79	Bacteria	Firmicutes_A	Clostridia_A	Lachnospirales	Lachnospiraceae	Blautia_A
MJ006-2-barcode72-umi97812bins-ubs-5	-1.86526	1.18194	-3.67743	-1.89296	-0.0024049	-56.003	4.06701e-191	Bacteria	Bacteroidota	Bacteroidia	Bacteroidales	Bacteroidaceae	Prevotella	Prevotella copri
MJ006-2-barcode73-umi100196bins-ubs-5	-0.0740842	0.421472	-0.786743	-0.0962488	0.61783	-72.0539	7.77513e-231	Bacteria	Firmicutes_A	Clostridia_A	Tissierellales	Peptoniphilaceae	Parvimonas
MJ006-2-barcode73-umi104982bins-ubs-4	1.60278	1.34024	-0.634148	1.61466	3.82935	2.36418	0.0185481	Bacteria	Proteobacteria	Gammaproteobacteria	Burkholderiales	Burkholderiaceae_A	Mesosutterella	Mesosutterella multiformis
MJ006-2-barcode73-umi106352bins-ubs-4	-0.70132	0.690006	-1.81955	-0.664335	0.326694	-62.1928	2.03282e-207	Bacteria	Firmicutes_A	Clostridia_A	Lachnospirales	Anaerotignaceae
MJ006-2-barcode73-umi107008bins-ubs-4	0.717599	3.06664	-4.13617	0.651305	5.58904	-4.73973	2.98195e-06	Bacteria	Firmicutes_A	Clostridia_A	Lachnospirales	Lachnospiraceae	Agathobacter	Agathobacter rectalis
MJ006-2-barcode73-umi107391bins-ubs-4	-1.29118	1.39821	-3.7188	-1.12682	0.707275	-39.1291	1.18242e-138	Bacteria	Firmicutes_A	Clostridia_A	Lachnospirales	Lachnospiraceae	Acetatifactor	Acetatifactor sp900066565
MJ006-2-barcode73-umi114911bins-ubs-4	-0.39343	3.09094	-5.1844	-0.601588	5.1725	-11.8914	4.03389e-28	Bacteria	Bacteroidota	Bacteroidia	Bacteroidales	Bacteroidaceae	Prevotella	Prevotella copri
MJ006-2-barcode73-umi120327bins-ubs-4	0.555786	1.14605	-1.3607	0.581997	2.30245	-15.5066	8.84743e-43	Bacteria	Proteobacteria	Gammaproteobacteria	Burkholderiales	Burkholderiaceae_A	Mesosutterella	Mesosutterella multiformis
MJ006-2-barcode73-umi139513bins-ubs-3	-0.443859	1.46306	-2.68835	-0.418793	1.93215	-25.8117	4.17145e-87	Bacteria	Bacteroidota	Bacteroidia	Bacteroidales	Tannerellaceae	Parabacteroides_B	Parabacteroides_B distasonis
MJ006-2-barcode73-umi141562bins-ubs-3	0.267908	0.208729	-0.0478129	0.257632	0.606696	-112.724	1.17007e-304	Bacteria	Bacteroidota	Bacteroidia	Bacteroidales	Coprobacteraceae	Coprobacter	Coprobacter secundus
MJ006-2-barcode73-umi142785bins-ubs-3	-1.75235	1.35082	-3.87087	-1.72831	0.542705	-47.3297	8.91402e-166	Bacteria	Bacteroidota	Bacteroidia	Bacteroidales	Bacteroidaceae	Prevotella	Prevotella copri
MJ006-2-barcode73-umi159150bins-ubs-3	-1.63775	0.471285	-2.38203	-1.61851	-0.881761	-130.796	0	Bacteria	Firmicutes_D	Bacilli	Erysipelotrichales	Erysipelotrichaceae	Holdemanella	Holdemanella biformis
MJ006-2-barcode73-umi163376bins-ubs-3	0.938338	0.383618	0.278991	0.949477	1.57105	-26.3811	1.71001e-89	Bacteria	Firmicutes_A	Clostridia_A	Christensenellales
MJ006-2-barcode73-umi164914bins-ubs-3	-0.992959	0.233716	-1.35673	-0.985448	-0.636956	-208.57	0	Bacteria	Bacteroidota	Bacteroidia	Bacteroidales	Bacteroidaceae	Prevotella	Prevotella copri
MJ006-2-barcode73-umi167921bins-ubs-3	0.643888	0.997482	-0.919055	0.535965	2.52415	-16.0497	4.42946e-45	Bacteria	Proteobacteria	Gammaproteobacteria	Burkholderiales	Burkholderiaceae_A	Mesosutterella
MJ006-2-barcode73-umi169711bins-ubs-3	2.04123	1.36652	-0.0260554	1.98803	4.3355	8.73576	6.752e-17	Bacteria	Bacteroidota	Bacteroidia	Bacteroidales	Bacteroidaceae	Prevotella	Prevotella copri
MJ006-2-barcode73-umi180999bins-ubs-3	0.479336	0.155622	0.229405	0.484365	0.728596	-124.021	0	Bacteria	Firmicutes_A	Clostridia_A	Lachnospirales	Lachnospiraceae	RUG115	RUG115 sp900066395
MJ006-2-barcode73-umi187671bins-ubs-3	0.768681	2.36838	-3.19928	0.68279	4.4844	-5.70575	2.26073e-08	Bacteria	Bacteroidota	Bacteroidia	Bacteroidales	Bacteroidaceae	Prevotella	Prevotella copri
MJ006-2-barcode73-umi250064bins-ubs-3	-2.25337	0.8897	-3.75522	-2.16794	-0.904154	-83.123	4.72652e-254	Bacteria	Bacteroidota	Bacteroidia	Bacteroidales	Rikenellaceae	Alistipes_A	Alistipes_A onderdonkii
MJ006-2-barcode74-umi105704bins-ubs-4	-3.20491	3.0334	-7.75313	-3.34209	2.3481	-30.6538	6.32899e-107	Bacteria	Verrucomicrobiota	Verrucomicrobiae	Verrucomicrobiales	Akkermansiaceae	Akkermansia	Akkermansia muciniphila_D
MJ006-2-barcode74-umi109816bins-ubs-4	-1.01361	0.686056	-2.12736	-0.980589	0.0506259	-71.6549	6.08256e-230	Bacteria	Firmicutes_A	Clostridia_A	Peptostreptococcales	Anaerovoracaceae	UBA1191	UBA1191 sp900066305
MJ006-2-barcode74-umi114337bins-ubs-3	-0.210786	0.457375	-0.990851	-0.189962	0.525916	-72.3756	1.49156e-231	Bacteria	Firmicutes_D	Bacilli	Lactobacillales	Lactobacillaceae	Lactobacillus	Lactobacillus acidophilus
MJ006-2-barcode74-umi144639bins-ubs-3	1.27675	0.639946	0.319685	1.21328	2.34677	-5.23793	2.63435e-07	Bacteria	Firmicutes_A	Clostridia_A	Oscillospirales	Acutalibacteraceae	Marseille-P4683
MJ006-2-barcode74-umi167704bins-ubs-3	-0.516141	0.677735	-1.65678	-0.529373	0.563688	-57.8542	3.89328e-196	Bacteria	Bacteroidota	Bacteroidia	Bacteroidales	Bacteroidaceae	Bacteroides_E
MJ006-2-barcode74-umi168766bins-ubs-3	1.68513	1.37373	-0.744496	1.67425	4.05814	3.50551	0.000507466	Bacteria	Bacteroidota	Bacteroidia	Bacteroidales	Bacteroidaceae	Prevotella	Prevotella copri
MJ006-2-barcode74-umi184886bins-ubs-3	0.0802242	0.351412	-0.518708	0.111479	0.57896	-77.637	6.58046e-243	Bacteria	Firmicutes_A	Clostridia_A	Oscillospirales	Ruminococcaceae	Paludicola	Paludicola psychrotolerans
MJ006-2-barcode74-umi245472bins-ubs-3	-0.248429	0.495035	-1.06851	-0.221412	0.496423	-68.3904	1.80809e-222	Bacteria	Firmicutes_D	Bacilli	Lactobacillales	Streptococcaceae	Streptococcus	Streptococcus thermophilus
MJ007-1-barcode36-umi12070bins-ubs-26	-0.101281	0.242699	-0.538533	-0.0918315	0.2775	-127.37	0	Bacteria	Bacteroidota	Bacteroidia	Bacteroidales	Tannerellaceae	Parabacteroides_B	Parabacteroides_B gordonii
MJ007-1-barcode38-umi26862bins-ubs-6	0.045233	0.116205	-0.137204	0.0442504	0.2371	-240.803	0	Bacteria	Firmicutes_A	Clostridia_A	Peptostreptococcales	Peptostreptococcaceae
MJ007-1-barcode38-umi45795bins-ubs-3	-0.264637	1.68195	-2.99245	-0.167048	2.30984	-20.3215	1.54355e-63	Bacteria	Firmicutes_A	Clostridia_A	Oscillospirales	Ruminococcaceae	Paludicola	Paludicola psychrotolerans
MJ007-2-barcode54-umi42691bins-ubs-5	-0.161034	0.55585	-1.16994	-0.125385	0.745449	-57.7633	6.8222e-196	Bacteria	Firmicutes_A	Clostridia_A	Clostridiales	Clostridiaceae	Clostridium_T
MJ007-2-barcode57-umi45392bins-ubs-4	1.19605	0.851641	-0.103238	1.16669	2.66005	-5.8312	1.1375e-08	Bacteria	Proteobacteria	Gammaproteobacteria	Enterobacterales	Enterobacteriaceae	Escherichia	Escherichia fergusonii
MJ007-2-barcode58-umi1285bins-ubs-352	-0.532861	1.19046	-2.49995	-0.563988	1.4605	-33.2177	6.19724e-117	Bacteria	Firmicutes_A	Clostridia_A	TANB77	CAG-508
MJ007-2-barcode58-umi13714bins-ubs-25	4.53104	1.40316	2.64053	4.32323	7.40813	43.9962	3.75661e-155	Bacteria	Firmicutes_A	Clostridia_A	TANB77	CAG-508
MJ007-2-barcode58-umi25979bins-ubs-12	-0.447647	0.554619	-1.43	-0.421563	0.445517	-68.2269	4.35778e-222	Bacteria	Firmicutes_A	Clostridia_A	Peptostreptococcales	Anaerovoracaceae	UBA1191	UBA1191 sp900066305
MJ007-2-barcode58-umi30576bins-ubs-10	-0.976239	1.01024	-2.76397	-0.872633	0.512628	-47.9209	1.31867e-167	Bacteria	Firmicutes_A	Clostridia_A	Lachnospirales	Anaerotignaceae	Anaerotignum	Anaerotignum sp004557645
MJ007-2-barcode58-umi40031bins-ubs-5	0.434593	0.17194	0.133437	0.438731	0.727183	-117.455	0	Bacteria	Firmicutes_A	Clostridia_A	Oscillospirales	Acutalibacteraceae	UBA1417	UBA1417 sp003531055
MJ007-2-barcode58-umi50148bins-ubs-3	0.98934	0.733158	-0.0817236	0.974893	2.22727	-12.4124	3.8541e-30	Bacteria	Firmicutes_A	Clostridia_A	Lachnospirales	Lachnospiraceae	Sellimonas
MJ007-2-barcode73-umi45653bins-ubs-4	1.86967	1.04482	0.352632	1.77537	3.82434	8.1414	5.04296e-15	Bacteria	Firmicutes_A	Clostridia_A	Oscillospirales	Acutalibacteraceae	UBA5905	UBA5905 sp002437905
MJ009-1-barcode25-umi17781bins-ubs-23	0.535444	0.641904	-0.558522	0.506708	1.6442	-28.3191	1.64312e-97	Bacteria	Firmicutes_A	Clostridia_A	Oscillospirales	Ruminococcaceae	Ruminococcus_C
MJ009-1-barcode25-umi36641bins-ubs-9	1.41692	0.890227	0.176311	1.33445	3.02479	-0.616353	0.538013	Bacteria	Firmicutes_A	Clostridia_A	Lachnospirales	Lachnospiraceae	Anaerobutyricum
MJ009-1-barcode25-umi38552bins-ubs-9	0.231702	0.358091	-0.316139	0.232027	0.790687	-67.7285	6.44456e-221	Bacteria	Firmicutes_A	Clostridia_A	Oscillospirales	Oscillospiraceae	UBA1777	UBA1777 sp002320035
MJ009-1-barcode25-umi52308bins-ubs-8	1.30552	2.24729	-3.02431	1.50527	4.59861	-1.23557	0.217344	Bacteria	Firmicutes_A	Clostridia_A	Oscillospirales	CAG-272	UMGS1815
MJ009-1-barcode40-umi100490bins-ubs-3	1.53864	0.327597	1.01448	1.53378	2.06906	5.75628	1.71679e-08	Bacteria	Firmicutes_A	Clostridia_A	Lachnospirales	Lachnospiraceae	Faecalimonas	Faecalimonas sp000209385
MJ009-1-barcode40-umi103712bins-ubs-3	2.44868	1.24808	0.561463	2.36887	4.66206	16.094	2.87036e-45	Bacteria	Firmicutes_A	Clostridia_A	Lachnospirales	Lachnospiraceae	UBA9502	UBA9502 sp003611875
MJ009-1-barcode40-umi120407bins-ubs-3	-0.152	0.0916315	-0.295677	-0.154916	-0.0149212	-348.428	0	Bacteria	Firmicutes_A	Clostridia_A	Oscillospirales	Ruminococcaceae	Phocea	Phocea massiliensis
MJ009-1-barcode40-umi125366bins-ubs-3	-0.133221	0.111542	-0.313029	-0.136042	0.0573123	-282.866	0	Bacteria	Bacteroidota	Bacteroidia	Bacteroidales	Bacteroidaceae	Bacteroides_E	Bacteroides_E stercoris
MJ009-1-barcode40-umi18243bins-ubs-22	-0.405678	0.301526	-0.890066	-0.408839	0.0832134	-122.711	0	Bacteria	Fusobacteriota	Fusobacteriia	Fusobacteriales	Fusobacteriaceae	Fusobacterium_A
MJ009-1-barcode40-umi19224bins-ubs-20	-2.33579	1.78348	-5.20923	-2.33795	0.686504	-42.3905	7.66953e-150	Bacteria	Fusobacteriota	Fusobacteriia	Fusobacteriales	Fusobacteriaceae	Fusobacterium_A	Fusobacterium_A ulcerans
MJ009-1-barcode40-umi30023bins-ubs-12	-0.102042	0.424628	-0.786185	-0.0930672	0.569507	-72.8352	1.42428e-232	Bacteria	Firmicutes_D	Bacilli	Erysipelotrichales	Erysipelotrichaceae	Clostridium_AQ	Clostridium_AQ innocuum
MJ009-1-barcode40-umi42915bins-ubs-8	2.06809	0.588479	1.0675	2.04761	2.98125	21.1984	2.39389e-67	Bacteria	Firmicutes_A	Clostridia_A	Peptostreptococcales	Peptostreptococcaceae	Romboutsia_B	Romboutsia_B hominis
MJ009-1-barcode40-umi50833bins-ubs-7	0.771132	2.92895	-4.16711	0.54027	5.47593	-4.597	5.76063e-06	Bacteria	Bacteroidota	Bacteroidia	Bacteroidales	Bacteroidaceae	Bacteroides_E	Bacteroides_E stercoris
MJ009-1-barcode40-umi73217bins-ubs-4	-0.354299	1.91294	-3.45438	-0.289852	2.70141	-18.8051	6.02495e-57	Bacteria	Proteobacteria	Gammaproteobacteria	Burkholderiales	Burkholderiaceae_A	Sutterella	Sutterella wadsworthensis_A
MJ009-1-barcode40-umi88628bins-ubs-3	-0.351759	0.871803	-1.97688	-0.285908	1.01072	-41.2045	7.75946e-146	Bacteria	Firmicutes_A	Clostridia_A	Lachnospirales	Anaerotignaceae
MJ009-1-barcode40-umi90001bins-ubs-3	-0.501864	2.27367	-4.43238	-0.352867	3.16335	-17.1196	1.17301e-49	Bacteria	Firmicutes_A	Clostridia_A	Lachnospirales	Lachnospiraceae	Clostridium_Q	Clostridium_Q saccharolyticum_A
MJ009-1-barcode48-umi101950bins-ubs-3	3.98681	1.30058	2.19759	3.8864	6.27063	39.0972	1.53051e-138	Bacteria	Firmicutes_D	Bacilli	RF39	UBA660	RUG13038
MJ009-1-barcode48-umi102161bins-ubs-3	-0.730509	0.354744	-1.30002	-0.743576	-0.174982	-122.616	0	Bacteria	Firmicutes_A	Clostridia_A	Oscillospirales	Oscillospiraceae	UBA1777	UBA1777 sp002320035
MJ009-1-barcode48-umi103493bins-ubs-3	-6.62439	2.61907	-10.9795	-6.1124	-3.1689	-61.6153	5.92414e-206	Bacteria	Firmicutes_D	Bacilli	RF39	UBA660	CAG-605	CAG-605 sp000433475
MJ009-1-barcode48-umi103602bins-ubs-3	0.160554	0.118956	-0.020546	0.154987	0.35878	-215.844	0	Bacteria	Firmicutes_A	Clostridia_A	Oscillospirales	Acutalibacteraceae	UBA737	UBA737 sp900547445
MJ009-1-barcode48-umi105350bins-ubs-3	0.133565	0.269863	-0.273883	0.109858	0.575995	-97.1444	8.64202e-280	Bacteria	Firmicutes_A	Clostridia_A	Oscillospirales	Acutalibacteraceae	CAG-177	CAG-177 sp003538135
MJ009-1-barcode48-umi106590bins-ubs-3	-0.612307	1.20064	-2.62088	-0.521912	1.22312	-34.2593	6.723e-121	Bacteria	Firmicutes_A	Clostridia_A	Monoglobales_A	UBA1381	CAG-41
MJ009-1-barcode48-umi133089bins-ubs-3	-0.223696	1.32084	-2.20871	-0.173704	1.7777	-25.2573	9.07485e-85	Bacteria	Firmicutes_A	Clostridia_A	Oscillospirales	Acutalibacteraceae
MJ009-1-barcode48-umi53068bins-ubs-6	-5.95714	2.6909	-10.9176	-5.50133	-2.61695	-55.0113	2.24428e-188	Bacteria	Firmicutes_D	Bacilli	RF39	UBA660
MJ009-1-barcode48-umi61641bins-ubs-5	-4.32156	1.36548	-6.42232	-4.22531	-2.22944	-84.4525	1.18106e-256	Bacteria	Firmicutes_D	Bacilli	RF39	UBA660	UBA3789
MJ009-1-barcode48-umi63717bins-ubs-5	0.643291	0.6946	-0.431901	0.610257	1.81694	-23.0654	2.03947e-75	Bacteria	Firmicutes_A	Clostridia_A	Oscillospirales	Acutalibacteraceae	Hydrogeniiclostridium
MJ009-1-barcode48-umi64870bins-ubs-5	0.250567	0.105638	0.0832658	0.253024	0.417051	-226.015	0	Bacteria	Firmicutes_A	Clostridia_A	Lachnospirales	Lachnospiraceae	Eubacterium_F	Eubacterium_F sp000687695
MJ009-1-barcode48-umi87068bins-ubs-4	0.293357	0.265539	-0.123682	0.300331	0.691486	-86.691	5.92567e-261	Bacteria	Firmicutes_D	Bacilli	RF39	UBA660	RUG13038
MJ009-1-barcode48-umi91552bins-ubs-3	3.19321	0.983807	1.81222	3.08999	4.82357	35.5528	9.68978e-126	Bacteria	Firmicutes_A	Clostridia_A	Monoglobales_A	UBA1381	CAG-41	CAG-41 sp001941225
MJ009-1-barcode48-umi92960bins-ubs-3	-0.00380468	0.0926026	-0.163642	-0.00457389	0.149053	-312.768	0	Bacteria	Firmicutes_A	Clostridia_A	Lachnospirales	Lachnospiraceae	Dorea_A	Dorea_A longicatena
MJ009-1-barcode48-umi94841bins-ubs-3	-6.40254	3.35233	-11.657	-6.54126	-0.934194	-46.8145	3.61422e-164	Bacteria	Firmicutes_A	Clostridia_A	TANB77	CAG-508	CAG-269	CAG-269 sp000431335
MJ009-1-barcode48-umi96337bins-ubs-3	2.01706	0.476575	1.25827	2.00986	2.80569	24.0343	1.43108e-79	Bacteria	Firmicutes_A	Clostridia_A	Oscillospirales	Ruminococcaceae
MJ009-2-barcode52-umi108120bins-ubs-4	-3.42287	1.266	-5.67174	-3.31343	-1.78995	-76.8916	2.42849e-241	Bacteria	Bacteroidota	Bacteroidia	Bacteroidales	Bacteroidaceae	Bacteroides_E
MJ009-2-barcode52-umi112999bins-ubs-4	-0.998133	0.903259	-2.26017	-1.03694	0.617333	-54.0816	9.04301e-186	Bacteria	Firmicutes_A	Clostridia_A	Lachnospirales	Lachnospiraceae	Faecalimonas	Faecalimonas umbilicata
MJ009-2-barcode52-umi124670bins-ubs-3	0.770598	0.615435	-0.163442	0.725442	1.79616	-21.8952	2.28709e-70	Bacteria	Firmicutes_A	Clostridia_A	Clostridiales	Clostridiaceae	Clostridium_P
MJ009-2-barcode52-umi132671bins-ubs-3	-1.12587	1.7327	-4.07476	-1.0856	1.52138	-29.6673	5.56182e-103	Bacteria	Firmicutes_A	Clostridia_A	Lachnospirales	Lachnospiraceae	UBA9502	UBA9502 sp003611875
MJ009-2-barcode68-umi100997bins-ubs-6	-0.831263	0.479566	-1.65074	-0.823425	-0.0468565	-94.9031	6.51801e-276	Bacteria	Firmicutes_A	Clostridia_A	Lachnospirales	WRBF01	WRAH01	WRAH01 sp009788085
MJ009-2-barcode68-umi130069bins-ubs-3	0.871136	2.08283	-2.32136	0.767539	4.43773	-5.5042	6.6477e-08	Bacteria	Bacteroidota	Bacteroidia	Bacteroidales	Bacteroidaceae	Bacteroides_E	Bacteroides_E uniformis
MJ009-2-barcode68-umi151068bins-ubs-3	0.871664	0.815406	-0.516594	0.846837	2.29711	-14.0467	1.06329e-36	Bacteria	Fusobacteriota	Fusobacteriia	Fusobacteriales	Fusobacteriaceae	Fusobacterium_A
MJ009-2-barcode70-umi110380bins-ubs-4	2.28524	0.800261	1.21628	2.14584	3.73806	21.0155	1.49047e-66	Bacteria	Firmicutes_A	Clostridia_A	Lachnospirales	Lachnospiraceae	Lacrimispora
MJ009-2-barcode72-umi100467bins-ubs-4	-0.0657622	1.89286	-3.10841	-0.0172561	2.92634	-15.9559	1.10911e-44	Bacteria	Bacteroidota	Bacteroidia	Bacteroidales	Tannerellaceae	Parabacteroides_B	Parabacteroides_B gordonii
MJ009-2-barcode72-umi122833bins-ubs-3	-0.508292	0.527117	-1.38397	-0.546091	0.387456	-74.0877	2.52326e-235	Bacteria	Bacteroidota	Bacteroidia	Bacteroidales	Bacteroidaceae	Bacteroides_E	Bacteroides_E nordii
MJ009-2-barcode72-umi134609bins-ubs-3	0.0772509	0.123913	-0.120889	0.0789099	0.283837	-220.655	0	Bacteria	Firmicutes_A	Clostridia_A	Lachnospirales	Lachnospiraceae	Faecalicatena
MJ009-2-barcode73-umi123923bins-ubs-3	-0.992511	0.534333	-1.82563	-0.994598	-0.153735	-91.2114	2.43815e-269	Bacteria	Firmicutes_A	Clostridia_A	Oscillospirales	Ruminococcaceae	Angelakisella	Angelakisella massiliensis
MJ010-1-barcode27-umi51510bins-ubs-13	-0.040566	1.74259	-2.66146	-0.218661	3.04653	-17.0427	2.51088e-49	Bacteria	Firmicutes_A	Clostridia_A	Lachnospirales	Lachnospiraceae	Eubacterium_Q
MJ010-1-barcode27-umi53859bins-ubs-12	0.651488	0.761622	-0.587881	0.664285	1.91848	-20.8204	1.04843e-65	Bacteria	Firmicutes_A	Clostridia_A	Lachnospirales	Lachnospiraceae	G11	G11 sp900103495
MJ010-1-barcode27-umi87124bins-ubs-7	-0.713675	0.93672	-2.21554	-0.697409	0.870566	-46.0762	7.65032e-162	Bacteria	Firmicutes_A	Clostridia_A	Oscillospirales	Acutalibacteraceae	UBA737	UBA737 sp900547445
MJ010-1-barcode29-umi156372bins-ubs-3	-0.381151	0.718898	-1.70912	-0.30366	0.576893	-50.7861	2.96295e-176	Bacteria	Bacteroidota	Bacteroidia	Bacteroidales	Muribaculaceae	CAG-485	CAG-485 sp900321585
MJ010-1-barcode30-umi109644bins-ubs-6	-2.50234	1.91115	-5.75004	-2.51326	0.443382	-41.3018	3.61845e-146	Bacteria	Bacteroidota	Bacteroidia	Bacteroidales	Tannerellaceae	Parabacteroides_B
MJ010-1-barcode30-umi112568bins-ubs-5	0.131849	0.159553	-0.129934	0.140638	0.38856	-164.522	0	Bacteria	Firmicutes_A	Clostridia_A	Oscillospirales	Ruminococcaceae	Neobittarella	Neobittarella massiliensis
MJ010-1-barcode30-umi116102bins-ubs-5	0.1738	0.464629	-0.541039	0.201038	0.877219	-54.691	1.75691e-187	Bacteria	Firmicutes_A	Clostridia_A	Lachnospirales	Lachnospiraceae	Clostridium_Q
MJ010-1-barcode30-umi116319bins-ubs-5	3.74547	1.70504	1.16296	3.67948	6.56441	26.9919	4.86903e-92	Bacteria	Bacteroidota	Bacteroidia	Bacteroidales	Bacteroidaceae	Prevotella	Prevotella copri
MJ010-1-barcode30-umi119503bins-ubs-5	0.0304707	0.594618	-0.862288	0.00952721	1.07205	-47.5559	1.77015e-166	Bacteria	Firmicutes_A	Clostridia_A	Oscillospirales	Ruminococcaceae	Acetanaerobacterium	Acetanaerobacterium elongatum
MJ010-1-barcode30-umi121950bins-ubs-4	-3.43003	0.8068	-4.92411	-3.34361	-2.24329	-120.832	0	Bacteria	Bacteroidota	Bacteroidia	Bacteroidales	Bacteroidaceae	Prevotellamassilia	Prevotellamassilia timonensis
MJ010-1-barcode30-umi140005bins-ubs-4	0.821874	2.83647	-3.93745	0.940563	5.40688	-4.3891	1.4592e-05	Bacteria	Firmicutes_A	Clostridia_A	Oscillospirales	Ruminococcaceae
MJ010-1-barcode30-umi140907bins-ubs-3	0.633219	1.8284	-2.24769	0.635772	3.47735	-8.87258	2.43171e-17	Bacteria	Firmicutes_A	Clostridia_A	Oscillospirales	Oscillospiraceae	UBA9475
MJ010-1-barcode30-umi143834bins-ubs-3	1.27693	3.18156	-3.95481	1.24861	6.2732	-1.05247	0.293221	Bacteria	Bacteroidota	Bacteroidia	Bacteroidales	Bacteroidaceae	Prevotella	Prevotella copri
MJ010-1-barcode30-umi145605bins-ubs-3	-0.247357	3.2083	-5.57614	-0.404814	5.00632	-10.5458	4.22239e-23	Bacteria	Firmicutes_A	Clostridia_A	Oscillospirales	Oscillospiraceae
MJ010-1-barcode30-umi147466bins-ubs-3	0.730149	0.794684	-0.478928	0.740948	2.12069	-17.9745	2.40194e-53	Bacteria	Firmicutes_A	Clostridia_A	Oscillospirales	Ruminococcaceae	Ruminococcus_C	Ruminococcus_C sp000433635
MJ010-1-barcode30-umi152470bins-ubs-3	1.95131	1.92987	-1.23569	1.92082	5.16017	5.25381	2.43048e-07	Bacteria	Actinobacteriota	Coriobacteriia	Coriobacteriales	Eggerthellaceae	CAG-1427	CAG-1427 sp900542265
MJ010-1-barcode30-umi156564bins-ubs-3	-0.168981	0.783705	-1.48346	-0.122672	0.940633	-41.1719	1.00182e-145	Bacteria	Firmicutes_A	Clostridia_A	Oscillospirales	Ethanoligenenaceae
MJ010-1-barcode30-umi158525bins-ubs-3	-1.18055	0.563222	-2.13764	-1.17527	-0.275511	-93.2102	6.29189e-273	Bacteria	Firmicutes_A	Clostridia_A	Oscillospirales	Ruminococcaceae	Gemmiger_A	Gemmiger_A qucibialis
MJ010-1-barcode30-umi159429bins-ubs-3	-0.892442	1.1109	-2.75751	-0.823656	0.721786	-42.0703	9.09615e-149	Bacteria	Firmicutes_A	Clostridia_A	Oscillospirales	Ruminococcaceae	Faecalibacterium	Faecalibacterium prausnitzii_C
MJ010-1-barcode30-umi161100bins-ubs-3	-1.68409	0.483086	-2.54917	-1.654	-0.946049	-129.519	0	Bacteria	Bacteroidota	Bacteroidia	Bacteroidales	Bacteroidaceae	Prevotellamassilia	Prevotellamassilia timonensis
MJ010-1-barcode30-umi161429bins-ubs-4	0.649702	0.621916	-0.350175	0.625302	1.66116	-25.5549	5.03096e-86	Bacteria	Firmicutes_A	Clostridia_A	Oscillospirales	Butyricicoccaceae	Agathobaculum
MJ010-1-barcode30-umi164487bins-ubs-3	-0.136976	0.0907185	-0.294126	-0.139396	0.00827597	-348.623	0	Bacteria	Firmicutes_A	Clostridia_A	Lachnospirales	Lachnospiraceae	Bariatricus
MJ010-1-barcode30-umi166152bins-ubs-3	0.0751146	0.345424	-0.499466	0.0552947	0.638697	-79.2787	2.58422e-246	Bacteria	Firmicutes_A	Clostridia_A	Oscillospirales	Ruminococcaceae	Paludicola	Paludicola psychrotolerans
MJ010-1-barcode30-umi187909bins-ubs-3	-0.0529358	0.116591	-0.249861	-0.0573385	0.148593	-256.844	0	Bacteria	Firmicutes_A	Clostridia_A	Lachnospirales	Anaerotignaceae	Anaerotignum	Anaerotignum sp004557645
MJ010-1-barcode30-umi188390bins-ubs-3	-0.0387354	0.150806	-0.288515	-0.0366469	0.206908	-196.688	0	Bacteria	Firmicutes_A	Clostridia_A	Clostridiales	Clostridiaceae	Clostridium_P
MJ010-1-barcode30-umi194106bins-ubs-3	0.953286	1.08351	-0.814581	0.976799	2.47837	-9.06434	5.71233e-18	Bacteria	Firmicutes_A	Clostridia_A	Oscillospirales	Oscillospiraceae
MJ010-1-barcode30-umi199033bins-ubs-3	0.777026	0.436625	0.0941522	0.7885	1.56039	-30.5675	1.39428e-106	Bacteria	Firmicutes_A	Clostridia_A	Lachnospirales	Lachnospiraceae	Enterocloster	Enterocloster sp000155435
MJ010-1-barcode30-umi28761bins-ubs-25	-1.33712	1.44558	-4.22053	-1.14192	0.682856	-38.4825	2.27478e-136	Bacteria	Bacteroidota	Bacteroidia	Bacteroidales	Tannerellaceae	Parabacteroides_B	Parabacteroides_B gordonii
MJ010-1-barcode30-umi50137bins-ubs-14	-0.392703	0.778851	-1.78972	-0.372958	0.880112	-47.1734	2.73312e-165	Bacteria	Firmicutes_A	Clostridia_A	Oscillospirales	Ruminococcaceae	Paludicola	Paludicola psychrotolerans
MJ010-1-barcode30-umi50545bins-ubs-13	-2.12068	1.07056	-3.76601	-2.13627	-0.269507	-66.601	3.03574e-218	Bacteria	Firmicutes_A	Clostridia_A	Oscillospirales	Acutalibacteraceae	Acutalibacter
MJ010-1-barcode30-umi56103bins-ubs-12	4.04304	1.85858	1.41225	3.8059	7.46853	27.9643	4.67907e-96	Bacteria	Firmicutes_A	Clostridia_A	Christensenellales	CAG-74
MJ010-1-barcode30-umi76492bins-ubs-8	0.0821252	0.0985779	-0.0865914	0.0843087	0.250452	-276.376	0	Bacteria	Firmicutes_A	Clostridia_A	Lachnospirales	Anaerotignaceae	Anaerotignum	Anaerotignum sp004557645
MJ010-1-barcode30-umi99753bins-ubs-7	-1.29985	0.600112	-2.36991	-1.25905	-0.408948	-91.4564	8.77928e-270	Bacteria	Fusobacteriota	Fusobacteriia	Fusobacteriales	Fusobacteriaceae	Fusobacterium_B
MJ010-1-barcode36-umi37532bins-ubs-18	-0.729386	0.403717	-1.41564	-0.688388	-0.178955	-107.686	5.49235e-297	Bacteria	Firmicutes_A	Clostridia_A	Oscillospirales	CAG-272	UMGS1815	UMGS1815 sp011957885
MJ010-1-barcode41-umi133177bins-ubs-4	0.641416	0.691953	-0.439786	0.667471	1.79251	-23.2078	4.97915e-76	Bacteria	Firmicutes_A	Clostridia_A	Acetivibrionales	DSM-8532
MJ010-1-barcode41-umi160418bins-ubs-3	-0.529312	0.242031	-0.947235	-0.518925	-0.126432	-163.091	0	Bacteria	Bacteroidota	Bacteroidia	Bacteroidales	Tannerellaceae	Parabacteroides_B	Parabacteroides_B goldsteinii
MJ010-1-barcode47-umi18691bins-ubs-33	0.144089	0.692673	-0.990091	0.164651	1.23671	-37.5433	5.17608e-133	Bacteria	Proteobacteria	Gammaproteobacteria	Pseudomonadales	Moraxellaceae	Acinetobacter	Acinetobacter johnsonii
MJ010-1-barcode48-umi145889bins-ubs-3	0.216724	0.110109	0.0301627	0.21986	0.401355	-222.984	0	Bacteria	Firmicutes_A	Clostridia_A	Lachnospirales	Anaerotignaceae
MJ010-2-barcode55-umi107490bins-ubs-4	1.50369	0.560089	0.592351	1.46883	2.41629	2.119	0.0347075	Bacteria	Firmicutes_A	Clostridia_A	Clostridiales	Clostridiaceae	Sarcina	Sarcina ventriculi
MJ010-2-barcode55-umi108664bins-ubs-4	0.322903	0.148399	0.0891364	0.32165	0.557382	-151.14	0	Bacteria	Firmicutes_A	Clostridia_A	Oscillospirales	Oscillospiraceae	CAG-110	CAG-110 sp000434635
MJ010-2-barcode55-umi135434bins-ubs-3	1.8758	0.519893	1.07266	1.87184	2.75232	16.5976	2.03534e-47	Bacteria	Firmicutes_D	Bacilli	RF39	UBA660	RUG13038
MJ010-2-barcode55-umi157615bins-ubs-3	-0.385502	0.420932	-1.09681	-0.376389	0.291386	-86.943	1.97275e-261	Bacteria	Firmicutes_A	Clostridia_A	Oscillospirales	Oscillospiraceae	CAG-110	CAG-110 sp000434635
MJ010-2-barcode55-umi181117bins-ubs-4	-0.866506	0.699858	-2.1534	-0.756516	0.0915566	-66.0379	6.78597e-217	Bacteria	Firmicutes_C	Negativicutes	Veillonellales	Dialisteraceae	Dialister_B	Dialister_B sp900543165
MJ010-2-barcode55-umi40276bins-ubs-15	1.63468	0.612594	0.725448	1.61234	2.6581	6.21379	1.30247e-09	Bacteria	Firmicutes_D	Bacilli	RF39	UBA660	RUG13038
MJ010-2-barcode59-umi131477bins-ubs-3	0.84648	1.53227	-1.88866	0.861497	3.23491	-7.80374	5.32633e-14	Bacteria	Firmicutes_A	Clostridia_A	Christensenellales	CAG-74
MJ010-2-barcode59-umi53667bins-ubs-11	0.296416	0.193422	-0.0237973	0.30039	0.613285	-118.698	0	Bacteria	Firmicutes_A	Clostridia_A	Peptostreptococcales	Peptostreptococcaceae	Terrisporobacter
MJ010-2-barcode64-umi120239bins-ubs-4	-2.26996	1.53635	-4.75168	-2.21884	0.327305	-48.3526	6.22238e-169	Bacteria	Proteobacteria	Gammaproteobacteria	Enterobacterales	Enterobacteriaceae	Raoultella	Raoultella planticola
MJ010-2-barcode64-umi97818bins-ubs-5	-0.100654	0.26133	-0.536702	-0.101816	0.304221	-118.242	0	Bacteria	Bacteroidota	Bacteroidia	Bacteroidales	Bacteroidaceae	Bacteroides_E	Bacteroides_E cellulosilyticus
MJ010-2-barcode69-umi136931bins-ubs-3	3.56475	1.69363	1.16274	3.35484	6.5481	25.0398	7.55685e-84	Bacteria	Firmicutes_A	Clostridia_A	Lachnospirales	Lachnospiraceae	UBA3282	UBA3282 sp003611805
MJ010-2-barcode69-umi138386bins-ubs-3	0.285314	1.27263	-1.3201	0.269036	2.19855	-18.2148	2.18781e-54	Bacteria	Firmicutes_A	Clostridia_A	Oscillospirales	Acutalibacteraceae	UMGS1071	UMGS1071 sp900548305
MJ010-2-barcode69-umi56084bins-ubs-10	1.43744	0.458202	0.863732	1.37738	2.34022	-0.301719	0.763024	Bacteria	Firmicutes_A	Clostridia_A	TANB77	CAG-508
MJ010-2-barcode69-umi97414bins-ubs-5	0.477462	0.40255	-0.207374	0.486167	1.10879	-48.0383	5.73729e-168	Bacteria	Firmicutes_A	Clostridia_A	Oscillospirales	Oscillospiraceae	Evtepia
MJ010-2-barcode73-umi121005bins-ubs-4	0.131638	0.477459	-0.635356	0.120386	0.916571	-54.9875	2.61472e-188	Bacteria	Proteobacteria	Gammaproteobacteria	Burkholderiales	Burkholderiaceae_A	Lautropia	Lautropia mirabilis
MJ020-1-barcode29-umi101112bins-ubs-4	2.2194	1.95893	-0.938565	2.42471	4.9685	7.91298	2.50351e-14	Bacteria	Proteobacteria	Gammaproteobacteria	Enterobacterales	Enterobacteriaceae
MJ020-1-barcode30-umi105292bins-ubs-3	-0.558662	1.35105	-2.65595	-0.57784	1.6665	-29.6513	6.4528e-103	Bacteria	Firmicutes_A	Clostridia_A	Oscillospirales	Oscillospiraceae	CAG-83
MJ020-1-barcode30-umi109337bins-ubs-3	-0.0826441	0.523915	-0.873077	-0.108381	0.749984	-58.2917	2.64602e-197	Bacteria	Firmicutes_A	Clostridia_A	Christensenellales	CAG-138	CAG-1024
MJ020-1-barcode30-umi112396bins-ubs-3	-4.69737	3.25205	-11.0783	-4.03517	-0.408578	-37.7714	7.84277e-134	Bacteria	Firmicutes_A	Clostridia_A	Oscillospirales	Oscillospiraceae	ER4
MJ020-1-barcode30-umi113579bins-ubs-3	0.351643	0.422306	-0.277884	0.340792	0.981287	-51.7495	4.39954e-179	Bacteria	Firmicutes_A	Clostridia_A	Christensenellales	CAG-74
MJ020-1-barcode30-umi122321bins-ubs-3	-0.551198	1.69016	-3.57057	-0.406957	1.85868	-23.6137	9.02443e-78	Bacteria	Firmicutes_A	Clostridia_A	Oscillospirales	Oscillospiraceae	UBA1777	UBA1777 sp002320035
MJ020-1-barcode30-umi124015bins-ubs-3	-0.726384	2.50053	-5.00087	-0.791827	3.10142	-17.3622	1.05886e-50	Bacteria	Firmicutes_A	Clostridia_A	Oscillospirales	Oscillospiraceae	UBA1777	UBA1777 sp002320035
MJ020-1-barcode30-umi124347bins-ubs-3	1.80779	0.660041	0.873629	1.77557	3.03776	11.0127	8.29255e-25	Bacteria	Firmicutes_A	Clostridia_A	Christensenellales	CAG-74
MJ020-1-barcode30-umi153430bins-ubs-3	-0.557449	0.44617	-1.26172	-0.563297	0.164227	-89.7326	1.22512e-266	Bacteria	Firmicutes_A	Clostridia_A	Oscillospirales	Oscillospiraceae	UBA1777	UBA1777 sp002320035
MJ020-1-barcode30-umi1599bins-ubs-153	-0.851703	0.390879	-1.52364	-0.836595	-0.245688	-117.481	0	Bacteria	Firmicutes_D	Bacilli	RF39	UBA660	UBA5026	UBA5026 sp900546745
MJ020-1-barcode30-umi35868bins-ubs-13	1.11801	0.868068	-0.390176	1.12721	2.38431	-7.51872	3.68714e-13	Bacteria	Firmicutes_A	Clostridia_A	Lachnospirales
MJ020-1-barcode30-umi39589bins-ubs-11	-2.13264	0.728419	-3.42147	-2.06516	-1.09781	-98.2124	1.31188e-281	Bacteria	Firmicutes_A	Clostridia_A	Lachnospirales	Lachnospiraceae	C-53
MJ020-1-barcode30-umi58818bins-ubs-7	0.256487	0.467869	-0.577022	0.273585	1.01861	-50.7776	3.13884e-176	Bacteria	Firmicutes_A	Clostridia_A	Oscillospirales	Oscillospiraceae	CAG-110	CAG-110 sp000434635
MJ020-1-barcode30-umi62115bins-ubs-6	-0.355997	0.655532	-1.34046	-0.357816	0.797555	-54.9279	3.83232e-188	Bacteria	Firmicutes_A	Clostridia_A	Lachnospirales	Anaerotignaceae
MJ020-1-barcode30-umi63447bins-ubs-6	-0.229504	0.15779	-0.491969	-0.220825	0.0462099	-212.162	0	Bacteria	Firmicutes_A	Clostridia_A	Oscillospirales	Oscillospiraceae	UBA1777	UBA1777 sp002320035
MJ020-1-barcode30-umi69450bins-ubs-6	-2.09694	2.35411	-5.8707	-2.14254	1.8992	-30.0859	1.16234e-104	Bacteria	Firmicutes_A	Clostridia_A	Oscillospirales	Oscillospiraceae	CAG-110	CAG-110 sp000434635
MJ020-1-barcode30-umi88650bins-ubs-4	1.22817	0.569999	0.406529	1.17746	2.2238	-7.58523	2.35844e-13	Bacteria	Firmicutes_A	Clostridia_A	Lachnospirales	Lachnospiraceae	CAG-317
MJ020-1-barcode37-umi101773bins-ubs-3	1.00473	1.44159	-1.07755	0.938461	3.34681	-6.09919	2.52115e-09	Bacteria	Firmicutes_D	Bacilli	Lactobacillales	Streptococcaceae	Lactococcus_A
MJ020-1-barcode37-umi111719bins-ubs-3	1.66848	1.24832	0.246803	1.64656	3.61473	3.59095	0.000370559	Bacteria	Firmicutes_D	Bacilli	Lactobacillales	Streptococcaceae	Lactococcus_A
MJ020-1-barcode44-umi10522bins-ubs-36	-0.0215854	0.0981182	-0.192179	-0.0183145	0.14148	-298.81	0	Bacteria	Firmicutes_A	Clostridia_A	Lachnospirales	Lachnospiraceae	Eubacterium_G
MJ020-2-barcode64-umi909bins-ubs-371	-0.434933	2.36286	-4.1536	-0.562636	3.38454	-15.9069	1.79008e-44	Bacteria	Firmicutes_A	Clostridia_A	TANB77	CAG-508	CAG-269	CAG-269 sp000431335
MJ030-1-barcode26-umi101877bins-ubs-3	-0.108326	0.119683	-0.301571	-0.103979	0.0814996	-259.465	0	Bacteria	Firmicutes_D	Bacilli	Erysipelotrichales	Erysipelotrichaceae	Holdemania	Holdemania massiliensis
MJ030-1-barcode26-umi103174bins-ubs-3	-1.10225	1.07271	-3.0819	-1.01677	0.454288	-47.4795	3.05383e-166	Bacteria	Firmicutes_A	Clostridia_A	Oscillospirales
MJ030-1-barcode26-umi104696bins-ubs-3	-3.70377	3.19291	-8.56477	-3.91313	1.87314	-32.2472	3.4614e-113	Bacteria	Firmicutes_C	Negativicutes	Acidaminococcales	Acidaminococcaceae	Phascolarctobacterium_A	Phascolarctobacterium_A faecium
MJ030-1-barcode26-umi106291bins-ubs-3	2.49713	1.52379	0.117022	2.42022	5.27313	13.8179	9.17192e-36	Bacteria	Firmicutes_A	Clostridia_A	Lachnospirales	Anaerotignaceae
MJ030-1-barcode26-umi108021bins-ubs-3	-1.07224	2.54492	-5.27334	-1.18712	3.07274	-19.7773	3.58581e-61	Bacteria	Firmicutes_A	Clostridia_A	Oscillospirales	Oscillospiraceae	Lawsonibacter	Lawsonibacter asaccharolyticus
MJ030-1-barcode26-umi108634bins-ubs-3	-0.534162	0.423184	-1.1711	-0.536499	0.162779	-93.506	1.87753e-273	Bacteria	Firmicutes_D	Bacilli	Erysipelotrichales	Erysipelotrichaceae	Holdemania	Holdemania massiliensis
MJ030-1-barcode26-umi109224bins-ubs-3	0.248423	0.857955	-1.08144	0.245991	1.72815	-27.8786	1.05347e-95	Bacteria	Firmicutes_A	Clostridia_A	Monoglobales_A
MJ030-1-barcode26-umi110350bins-ubs-3	2.31168	1.72894	-0.111349	2.28171	5.32394	10.0331	2.83736e-21	Bacteria	Firmicutes_A	Clostridia_A	Oscillospirales	Ruminococcaceae	Anaerotruncus	Anaerotruncus massiliensis_A
MJ030-1-barcode26-umi118200bins-ubs-3	0.452882	0.536758	-0.439059	0.419731	1.35001	-36.9429	7.67831e-131	Bacteria	Firmicutes_A	Clostridia_A	Lachnospirales	Lachnospiraceae	UBA3402	UBA3402 sp003478355
MJ030-1-barcode26-umi97408bins-ubs-4	0.0574278	0.3502	-0.516193	0.0665194	0.602785	-79.2075	3.62043e-246	Bacteria	Firmicutes_B	Peptococcia	Peptococcales	Peptococcaceae	Peptococcus	Peptococcus niger
MJ030-1-barcode26-umi98138bins-ubs-4	2.45793	1.48747	0.330315	2.31485	5.0639	13.6282	5.42934e-35	Bacteria	Firmicutes_A	Clostridia_A	Lachnospirales	Lachnospiraceae	Clostridium_Q
MJ030-1-barcode26-umi99870bins-ubs-3	0.0761433	0.122695	-0.139867	0.0782459	0.285454	-223.026	0	Bacteria	Bacteroidota	Bacteroidia	Bacteroidales	Bacteroidaceae	Phocaeicola
MJ030-1-barcode27-umi100851bins-ubs-3	-0.545084	1.49052	-3.25633	-0.514699	1.63166	-26.6945	8.40698e-91	Bacteria	Firmicutes_D	Bacilli	Erysipelotrichales	Erysipelotrichaceae	DONG20-135	DONG20-135 sp009831105
MJ030-1-barcode27-umi106439bins-ubs-3	-1.46642	1.37893	-3.81075	-1.32	0.395908	-42.2178	2.90656e-149	Bacteria	Bacteroidota	Bacteroidia	Bacteroidales	Marinifilaceae	Butyricimonas	Butyricimonas synergistica
MJ030-1-barcode27-umi109322bins-ubs-3	0.404165	0.311797	-0.0893722	0.394387	0.913595	-66.7221	1.56073e-218	Bacteria	Firmicutes_A	Clostridia_A	Oscillospirales	Oscillospiraceae	Lawsonibacter	Lawsonibacter asaccharolyticus
MJ030-1-barcode27-umi120585bins-ubs-3	0.445628	0.569644	-0.433579	0.436798	1.33086	-35.0648	6.34064e-124	Bacteria	Bacteroidota	Bacteroidia	Bacteroidales	Rikenellaceae	Alistipes_A	Alistipes_A shahii
MJ030-1-barcode27-umi29411bins-ubs-17	0.754553	0.218937	0.382626	0.75311	1.11651	-63.0134	1.76246e-209	Bacteria	Firmicutes_A	Clostridia_A	Christensenellales	Christensenellaceae	Christensenella	Christensenella hongkongensis
MJ030-1-barcode27-umi33038bins-ubs-15	0.34472	2.38137	-3.40545	0.187176	4.19792	-9.23527	1.54479e-18	Bacteria	Bacteroidota	Bacteroidia	Bacteroidales	Bacteroidaceae	Bacteroides_E	Bacteroides_E caccae
MJ030-1-barcode27-umi49109bins-ubs-12	-0.524335	1.27348	-2.7066	-0.452327	1.49969	-30.9183	5.65683e-108	Bacteria	Bacteroidota	Bacteroidia	Bacteroidales	Bacteroidaceae	Bacteroides_E	Bacteroides_E fragilis
MJ030-1-barcode27-umi72367bins-ubs-6	-0.256067	0.316603	-0.774877	-0.241379	0.232384	-107.416	1.44487e-296	Bacteria	Firmicutes_D	Bacilli	Erysipelotrichales	Erysipelatoclostridiaceae	Coprobacillus	Coprobacillus cateniformis
MJ030-1-barcode27-umi76105bins-ubs-6	-1.88544	0.9445	-3.68674	-1.73309	-0.62702	-70.509	2.3642e-227	Bacteria	Bacteroidota	Bacteroidia	Bacteroidales	Tannerellaceae	Parabacteroides_B
MJ030-1-barcode27-umi82480bins-ubs-5	0.912134	2.04879	-2.36801	0.874019	4.42727	-5.19543	3.26517e-07	Bacteria	Synergistota	Synergistia	Synergistales	Synergistaceae	Cloacibacillus	Cloacibacillus porcorum
MJ030-1-barcode27-umi92958bins-ubs-4	0.0473671	1.53634	-2.74355	0.10314	2.3215	-18.1858	2.9216e-54	Bacteria	Bacteroidota	Bacteroidia	Bacteroidales	Rikenellaceae	Alistipes_A	Alistipes_A shahii
MJ030-1-barcode28-umi102927bins-ubs-3	0.717988	0.446933	-0.0114821	0.720417	1.47946	-32.5044	3.47933e-114	Bacteria	Firmicutes_A	Clostridia_A	Oscillospirales	Oscillospiraceae
MJ030-1-barcode28-umi45498bins-ubs-14	0.712317	0.536534	-0.155694	0.678691	1.59892	-27.2875	2.89394e-93	Bacteria	Firmicutes_A	Clostridia_A	Oscillospirales	Acutalibacteraceae	Caproiciproducens	Caproiciproducens sp000752215
MJ030-1-barcode31-umi106944bins-ubs-3	1.29803	1.29845	-0.598815	1.25908	3.43113	-2.25383	0.0247487	Bacteria	Firmicutes_A	Clostridia_A	Oscillospirales	Oscillospiraceae	Lawsonibacter	Lawsonibacter sp000492175
MJ030-1-barcode49-umi16038bins-ubs-31	-0.666288	2.25796	-4.17797	-0.612268	2.87179	-18.6951	1.80903e-56	Bacteria	Firmicutes_A	Clostridia_A	Christensenellales	CAG-74	OEMS01	OEMS01 sp900199405
MJ030-1-barcode49-umi4702bins-ubs-62	-0.477945	0.880403	-1.93695	-0.376878	0.688027	-43.6685	4.44684e-154	Bacteria	Firmicutes_A	Clostridia_A	Oscillospirales	Acutalibacteraceae	UBA1417	UBA1417 sp003531055
MJ030-1-barcode49-umi52146bins-ubs-11	-2.00844	0.932888	-3.46262	-2.06028	-0.451774	-74.0236	3.48283e-235	Bacteria	Firmicutes_A	Clostridia_A	Oscillospirales	Oscillospiraceae	Evtepia	Evtepia gabavorous
MJ030-1-barcode49-umi66377bins-ubs-7	1.43762	0.449094	0.76898	1.3844	2.15437	-0.299923	0.764392	Bacteria	Firmicutes_A	Clostridia_A	Oscillospirales	Butyricicoccaceae	Butyricicoccus_A	Butyricicoccus_A pullicaecorum
MJ030-1-barcode49-umi81456bins-ubs-5	0.0879206	0.287325	-0.390872	0.11359	0.529176	-94.4179	4.61846e-275	Bacteria	Firmicutes_A	Clostridia_A	Lachnospirales	Lachnospiraceae	Blautia_A	Blautia_A caecimuris
MJ030-2-barcode60-umi37054bins-ubs-19	-1.0281	0.521335	-1.93663	-0.996661	-0.185816	-94.8509	8.04261e-276	Bacteria	Firmicutes_A	Clostridia_A	Clostridiales	Clostridiaceae	Clostridium_T	Clostridium_T chartatabidum
MJ030-2-barcode63-umi127171bins-ubs-3	0.480177	0.771494	-0.622374	0.430025	1.73372	-24.995	1.16992e-83	Bacteria	Proteobacteria	Gammaproteobacteria	Enterobacterales	Enterobacteriaceae
MJ030-2-barcode66-umi97929bins-ubs-4	0.837479	1.22775	-1.16413	0.82062	2.84227	-9.88591	9.28466e-21	Bacteria	Firmicutes_A	Clostridia_A	Oscillospirales	Oscillospiraceae	Dysosmobacter
MJ030-2-barcode67-umi101153bins-ubs-4	-1.606	0.606014	-2.6275	-1.56683	-0.665279	-100.669	1.0048e-285	Bacteria	Firmicutes_A	Clostridia_A	Christensenellales	Christensenellaceae	Christensenella	Christensenella hongkongensis
MJ030-2-barcode67-umi104411bins-ubs-3	4.25184	1.44543	2.21916	4.11284	6.84073	38.8464	1.17131e-137	Bacteria	Firmicutes_D	Bacilli	Bacillales_B	Bacillaceae_G	Bacillus_A
MJ030-2-barcode67-umi104520bins-ubs-4	1.1497	0.886961	-0.184693	1.12924	2.67816	-6.644	1.00315e-10	Bacteria	Firmicutes_A	Clostridia_A	Oscillospirales	Oscillospiraceae	UBA9475
MJ030-2-barcode67-umi109225bins-ubs-3	0.770076	0.293645	0.297821	0.741282	1.25751	-45.9245	2.31611e-161	Bacteria	Firmicutes_B	Dehalobacteriia	Dehalobacteriales	Dehalobacteriaceae
MJ030-2-barcode67-umi68109bins-ubs-8	-1.08938	0.483395	-1.89303	-1.03555	-0.374355	-104.831	1.73011e-292	Bacteria	Firmicutes_A	Clostridia_A	Oscillospirales	Butyricicoccaceae	Intestinibacillus
MJ030-2-barcode67-umi97966bins-ubs-4	1.9048	0.624953	1.00986	1.84448	3.08583	14.7354	1.51295e-39	Bacteria	Firmicutes_A	Clostridia_A	Christensenellales	Christensenellaceae
MJ030-2-barcode67-umi98314bins-ubs-5	-2.76604	2.08624	-6.09525	-2.72472	0.61848	-40.3634	5.93861e-143	Bacteria	Firmicutes_A	Clostridia_A	Lachnospirales	Lachnospiraceae	Roseburia	Roseburia cecicola
MJ030-2-barcode68-umi98499bins-ubs-5	-1.25174	1.14086	-3.05124	-1.23536	0.497965	-47.2642	1.42516e-165	Bacteria	Firmicutes_A	Clostridia_A	Oscillospirales	Oscillospiraceae	Lawsonibacter	Lawsonibacter sp000492175
MJ030-2-barcode73-umi124102bins-ubs-3	1.11741	0.345235	0.574748	1.11841	1.67108	-18.9402	1.56059e-57	Bacteria	Firmicutes_A	Clostridia_A	Oscillospirales	Oscillospiraceae	Dysosmobacter	Dysosmobacter sp000403435
MJ030-2-barcode73-umi92216bins-ubs-4	0.261357	0.123895	0.0561859	0.261019	0.47496	-190.967	0	Bacteria	Firmicutes_A	Clostridia_A	Oscillospirales	Oscillospiraceae	Lawsonibacter	Lawsonibacter sp000492175
MJ031-1-barcode27-umi2612bins-ubs-136	0.463192	0.82161	-0.768664	0.446565	1.71194	-23.8838	6.29501e-79	Bacteria	Campylobacterota	Campylobacteria	Campylobacterales	Arcobacteraceae	Aliarcobacter	Arcobacter skirrowii
MJ031-1-barcode34-umi12634bins-ubs-35	0.345842	0.193799	0.0394065	0.333906	0.716232	-113.366	1.30183e-305	Bacteria	Firmicutes_D	Bacilli	Haloplasmatales_A	Turicibacteraceae	Turicibacter
MJ031-1-barcode38-umi27031bins-ubs-12	0.376653	1.37833	-1.72371	0.349935	2.63083	-15.4926	1.01352e-42	Bacteria	Firmicutes_A	Clostridia_A	Oscillospirales	CAG-272	UMGS1815	UMGS1815 sp011957885
MJ031-1-barcode44-umi16951bins-ubs-26	0.768438	0.810749	-0.49713	0.779591	1.98622	-16.6738	9.60652e-48	Bacteria	Firmicutes_A	Clostridia_A	Peptostreptococcales	Anaerovoracaceae	UBA1191	UBA1191 sp900066305
MJ031-2-barcode54-umi19276bins-ubs-23	-2.05899	2.75489	-5.96788	-2.19867	2.97614	-25.4336	1.63454e-85	Bacteria	Firmicutes_A	Clostridia_A	TANB77	CAG-508	CAG-269	CAG-269 sp000431335
MJ031-2-barcode54-umi38978bins-ubs-8	0.101217	0.544698	-0.821999	0.0907696	0.988471	-49.3167	7.27625e-172	Bacteria	Proteobacteria	Gammaproteobacteria	Pseudomonadales	Moraxellaceae	Acinetobacter
MJ031-2-barcode69-umi24140bins-ubs-17	0.789236	2.07585	-2.97095	0.89277	3.89825	-6.31177	7.34952e-10	Bacteria	Proteobacteria	Gammaproteobacteria	Xanthomonadales	Xanthomonadaceae	Stenotrophomonas_A
MJ031-2-barcode70-umi51949bins-ubs-3	4.56443	1.15997	2.90181	4.43748	6.70624	53.7959	5.80196e-185	Bacteria	Firmicutes_A	Clostridia_A	Lachnospirales	Lachnospiraceae	Butyrivibrio_A
MJ031-2-barcode71-umi27868bins-ubs-16	3.69165	1.49381	1.64855	3.52078	6.51498	30.0882	1.13818e-104	Bacteria	Bacteroidota	Bacteroidia	Bacteroidales	Muribaculaceae	Duncaniella
MJ031-2-barcode74-umi42119bins-ubs-5	-0.0923015	0.366155	-0.722357	-0.0770259	0.486309	-83.9346	1.20649e-255	Bacteria	Firmicutes_A	Clostridia_A	Oscillospirales	Oscillospiraceae	Lawsonibacter	Lawsonibacter asaccharolyticus
MJ032-1-barcode26-umi28966bins-ubs-12	7.6588	1.50909	5.24349	7.59794	10.238	82.3605	1.52606e-252	Bacteria	Firmicutes_A	Clostridia_A	Oscillospirales	Acutalibacteraceae	Eubacterium_R
MJ032-1-barcode26-umi73749bins-ubs-3	2.67474	1.29332	0.651109	2.67784	4.7556	19.0267	6.56532e-58	Bacteria	Firmicutes_C	Negativicutes	Selenomonadales_A	Selenomonadaceae	Megamonas	Megamonas rupellensis
MJ032-1-barcode33-umi31449bins-ubs-11	-0.0392822	1.00977	-1.71121	-0.0144861	1.56029	-29.3855	7.60659e-102	Bacteria	Bacteroidota	Bacteroidia	Bacteroidales	Bacteroidaceae	Bacteroides_E
MJ032-1-barcode44-umi36862bins-ubs-10	0.311955	0.27441	-0.145591	0.305752	0.78032	-82.5332	6.92886e-253	Bacteria	Firmicutes_A	Clostridia_A	Oscillospirales	Ruminococcaceae	Ruminiclostridium_E
MJ032-1-barcode44-umi68943bins-ubs-3	-0.722902	2.00742	-4.30063	-0.563243	2.23702	-21.5924	4.68417e-69	Bacteria	Firmicutes_A	Clostridia_A	Peptostreptococcales	Anaerovoracaceae
MJ032-2-barcode65-umi107705bins-ubs-3	-1.44197	0.574079	-2.34489	-1.45698	-0.467704	-100.555	1.55488e-285	Bacteria	Firmicutes_A	Clostridia_A	Oscillospirales	Oscillospiraceae	Intestinimonas	Intestinimonas massiliensis
MJ032-2-barcode74-umi88150bins-ubs-4	0.0517717	1.09598	-1.77945	0.0495736	1.86689	-25.4125	2.00536e-85	Bacteria	Proteobacteria	Gammaproteobacteria	Enterobacterales	Enterobacteriaceae	Raoultella	Raoultella planticola
MJ032-2-barcode74-umi94603bins-ubs-3	-1.54024	1.50166	-4.20575	-1.4702	0.576216	-39.7505	7.91643e-141	Bacteria	Proteobacteria	Gammaproteobacteria	Enterobacterales	Enterobacteriaceae	Raoultella	Raoultella planticola
MJ033-1-barcode40-umi30087bins-ubs-8	3.03972	3.11078	-2.48843	3.31736	7.84222	10.2571	4.58173e-22	Bacteria	Cyanobacteria	Cyanobacteriia	Cyanobacteriales	Microcoleaceae	Microcoleus
MJ034-2-barcode51-umi11335bins-ubs-13	2.85268	0.919118	1.58011	2.75021	4.52971	30.6453	6.83839e-107	Bacteria	Proteobacteria	Gammaproteobacteria	Pseudomonadales	Pseudomonadaceae	Pseudomonas_E
MK040621	-1.51438	0.720331	-2.8565	-1.49081	-0.445784	-82.1491	4.0196e-252	Bacteria	Proteobacteria	Gammaproteobacteria	Enterobacterales	Enterobacteriaceae	Klebsiella_A	Klebsiella_A variicola
MK424350	-2.72462	3.48608	-9.10387	-2.2098	2.08457	-23.9179	4.50309e-79	Bacteria	Bacteroidota	Bacteroidia	Bacteroidales	Bacteroidaceae	Prevotella	Prevotella vespertina
MK567960	1.20557	0.809988	-0.166654	1.20479	2.55248	-5.89594	7.94308e-09	Bacteria	Bacteroidota	Bacteroidia	Bacteroidales	Bacteroidaceae	Prevotella	Prevotella hominis
MK584158	-0.848855	0.904528	-2.36652	-0.853915	0.614057	-50.705	5.14601e-176	Bacteria	Bacteroidota	Bacteroidia	Bacteroidales	Bacteroidaceae	Bacteroides_E	Bacteroides_E luhongzhouii
MK588841	3.38938	2.74578	-1.47056	3.53746	7.52818	14.1674	3.39343e-37	Bacteria	Actinobacteriota	Coriobacteriia	Coriobacteriales	Eggerthellaceae	Senegalimassilia	Senegalimassilia faecalis
U16147	3.34087	1.47051	1.19594	3.23064	5.71491	25.7941	4.94857e-87	Bacteria	Firmicutes_A	Clostridia_A	Clostridiales	Clostridiaceae	Clostridium_T	Clostridium_T saccharobutylicum
U25952	0.35851	0.351326	-0.204451	0.340337	0.950706	-61.8139	1.85223e-206	Bacteria	Actinobacteriota	Actinomycetia	Actinomycetales	Bifidobacteriaceae	Bifidobacterium	Bifidobacterium bifidum
U49757	0.728623	0.325759	0.210651	0.729923	1.27052	-43.9421	5.64585e-155	Bacteria	Proteobacteria	Gammaproteobacteria	Burkholderiales	Burkholderiaceae_A	Oxalobacter	Oxalobacter formigenes_B
X67609	-2.95345	3.19874	-8.80273	-2.80851	1.77689	-27.4971	3.9346e-94	Bacteria	Bacteroidota	Bacteroidia	Flavobacteriales	Flavobacteriaceae	Capnocytophaga	Capnocytophaga sputigena
X72865	0.0310256	0.0982685	-0.116963	0.0292338	0.19572	-287.646	0	Bacteria	Firmicutes_C	Negativicutes	Acidaminococcales	Acidaminococcaceae	Phascolarctobacterium_A	Phascolarctobacterium_A faecium
X76650	5.86394	1.98297	2.94637	5.78936	9.21171	44.5754	4.90593e-157	Bacteria	Firmicutes_A	Clostridia_A	Clostridiales	Clostridiaceae	Sarcina	Sarcina maxima
X81914	0.272153	1.94609	-3.17303	0.158626	3.42795	-12.0467	1.01814e-28	Bacteria	Actinobacteriota	Actinobacteria	Mycobacteriales	Mycobacteriaceae	Corynebacterium	Corynebacterium xerosis
X82500	-0.871257	0.304796	-1.34301	-0.870119	-0.398901	-151.945	0	Bacteria	Firmicutes_C	Negativicutes	Veillonellales	Dialisteraceae	Dialister_B	Dialister_B pneumosintes
X85101	0.142464	0.0953801	-0.00589368	0.138164	0.315842	-272.989	0	Bacteria	Firmicutes_A	Clostridia_A	Lachnospirales	Lachnospiraceae	Blautia_A	Blautia_A obeum
X87151	-3.14955	3.74215	-9.90234	-2.58967	2.11766	-24.5522	8.87297e-82	Bacteria	Firmicutes_A	Clostridia_A	Lachnospirales	Lachnospiraceae	Catonella	Catonella morbi
X87758	-0.0539931	0.211618	-0.397319	-0.0515068	0.29162	-141.608	0	Bacteria	Actinobacteriota	Actinomycetia	Actinomycetales	Micrococcaceae	Rothia	Rothia mucilaginosa
X94967	0.0169083	0.0902393	-0.131023	0.0140984	0.161262	-316.368	0	Bacteria	Firmicutes_A	Clostridia_A	Lachnospirales	Lachnospiraceae	Ruminococcus_B	Ruminococcus_B gnavus
X95893	1.04879	0.701344	-0.0995634	1.05426	2.15687	-11.2801	8.3925e-26	Bacteria	Firmicutes_A	Clostridia_A	Lachnospirales	Lachnospiraceae	Pseudobutyrivibrio	Pseudobutyrivibrio ruminis_A
X96956	0.46873	2.43949	-3.52098	0.499062	4.27636	-7.99857	1.37844e-14	Bacteria	Firmicutes_A	Clostridia_A	Eubacteriales	Eubacteriaceae	Acetobacterium	Acetobacterium carbinolicum
X96961	1.22304	0.701319	0.153891	1.19864	2.42722	-6.31133	7.36844e-10	Bacteria	Firmicutes_A	Clostridia_A	Eubacteriales	Eubacteriaceae	Eubacterium_O	Eubacterium_O callanderi
Y13364	-0.498589	0.469906	-1.26342	-0.476215	0.201052	-82.6949	3.31391e-253	Bacteria	Firmicutes_D	Bacilli	Staphylococcales	Gemellaceae	Gemella
Y17657	-0.498634	0.630179	-1.56164	-0.47805	0.492422	-61.6646	4.43919e-206	Bacteria	Proteobacteria	Gammaproteobacteria	Enterobacterales	Enterobacteriaceae	Klebsiella_A	Klebsiella_A pneumoniae
Y18175	0.735357	0.430088	0.0845515	0.717764	1.46282	-32.9697	5.55805e-116	Bacteria	Firmicutes_A	Clostridia_A	Clostridiales	Clostridiaceae	Clostridium_T	Clostridium_T sartagoforme_A
Y18176	0.152958	0.128953	-0.0696101	0.151296	0.353738	-200.29	0	Bacteria	Firmicutes_A	Clostridia_A	Clostridiales	Clostridiaceae	Clostridium_T	Clostridium_T disporicum_A
Y18654	-1.06134	1.25168	-3.14531	-1.00144	0.798548	-40.0373	7.97658e-142	Bacteria	Firmicutes_D	Bacilli	Lactobacillales	Lactobacillaceae	Lactobacillus	Lactobacillus fornicalis

## Sheet: Table_S5
featureid	mean	std	0.05	0.5	0.95	tstat	pvalue	superkingdom	kingdom	phylum	class	order	family	genus	species
G000005825	-0.415368	0.515115	-1.39126	-0.353101	0.322768	-72.7378	2.34096e-232	Bacteria		Firmicutes	Bacilli	Bacillales	Bacillaceae	Alkalihalobacillus	Alkalihalobacillus pseudofirmus
G000006605	0.743702	0.29993	0.22299	0.763092	1.20211	-47.6343	1.01266e-166	Bacteria		Actinobacteria	Actinomycetia	Corynebacteriales	Corynebacteriaceae	Corynebacterium	Corynebacterium jeikeium
G000006745	1.15712	0.229817	0.77655	1.15973	1.53053	-26.1886	1.09236e-88	Bacteria		Proteobacteria	Gammaproteobacteria	Vibrionales	Vibrionaceae	Vibrio	Vibrio cholerae
G000006785	0.93833	0.179826	0.63725	0.920548	1.22819	-57.8027	5.34873e-196	Bacteria		Firmicutes	Bacilli	Lactobacillales	Streptococcaceae	Streptococcus	Streptococcus pyogenes
G000006845	1.31871	0.282349	0.874493	1.32124	1.77333	-9.8699	1.05559e-20	Bacteria		Proteobacteria	Betaproteobacteria	Neisseriales	Neisseriaceae	Neisseria	Neisseria gonorrhoeae
G000006865	0.528241	0.33453	-0.0157573	0.529843	1.06254	-55.5889	5.61688e-190	Bacteria		Firmicutes	Bacilli	Lactobacillales	Streptococcaceae	Lactococcus	Lactococcus lactis
G000006925	1.32844	0.287738	0.859231	1.32579	1.78023	-9.00879	8.70813e-18	Bacteria		Proteobacteria	Gammaproteobacteria	Enterobacterales	Enterobacteriaceae	Shigella	Shigella flexneri
G000007145	0.522158	0.433252	-0.157841	0.508486	1.21971	-43.2032	1.51846e-152	Bacteria		Proteobacteria	Gammaproteobacteria	Xanthomonadales	Xanthomonadaceae	Xanthomonas	Xanthomonas campestris
G000007265	1.23617	0.157675	0.97581	1.23844	1.49132	-28.1441	8.55755e-97	Bacteria		Firmicutes	Bacilli	Lactobacillales	Streptococcaceae	Streptococcus	Streptococcus agalactiae
G000007325	1.12282	0.294578	0.662482	1.10145	1.59317	-22.7599	4.2107e-74	Bacteria		Fusobacteria	Fusobacteriia	Fusobacteriales	Fusobacteriaceae	Fusobacterium	Fusobacterium nucleatum
G000007465	1.95736	0.310548	1.44514	1.95999	2.50041	32.1565	7.80312e-113	Bacteria		Firmicutes	Bacilli	Lactobacillales	Streptococcaceae	Streptococcus	Streptococcus mutans
G000007485	0.761567	0.768252	-0.576028	0.808232	1.92232	-18.1316	5.01608e-54	Bacteria		Actinobacteria	Actinomycetia	Micrococcales	Tropherymataceae	Tropheryma	Tropheryma whipplei
G000007525	1.40631	0.247242	0.973122	1.41726	1.80475	-4.18544	3.50381e-05	Bacteria		Actinobacteria	Actinomycetia	Bifidobacteriales	Bifidobacteriaceae	Bifidobacterium	Bifidobacterium longum
G000007565	-0.62608	0.301134	-1.12456	-0.636962	-0.111934	-138.419	0	Bacteria		Proteobacteria	Gammaproteobacteria	Pseudomonadales	Pseudomonadaceae	Pseudomonas	Pseudomonas putida
G000007625	0.241382	0.851665	-1.21611	0.301983	1.41522	-28.5715	1.52945e-98	Bacteria		Firmicutes	Clostridia	Eubacteriales	Clostridiaceae	Clostridium	Clostridium tetani
G000007645	1.3253	0.226253	0.979891	1.32011	1.68639	-11.7346	1.60701e-27	Bacteria		Firmicutes	Bacilli	Bacillales	Staphylococcaceae	Staphylococcus	Staphylococcus epidermidis
G000007705	1.19811	0.29973	0.75685	1.19116	1.65938	-17.3449	1.25619e-50	Bacteria		Proteobacteria	Betaproteobacteria	Neisseriales	Chromobacteriaceae	Chromobacterium	Chromobacterium violaceum
G000007745	0.682549	0.275175	0.211896	0.698673	1.12805	-56.3641	4.16915e-192	Bacteria		Proteobacteria	Gammaproteobacteria	Pasteurellales	Pasteurellaceae	Basfia	[Mannheimia] succiniciproducens
G000007785	1.10511	0.103332	0.933687	1.10678	1.27076	-68.3118	2.75967e-222	Bacteria		Firmicutes	Bacilli	Lactobacillales	Enterococcaceae	Enterococcus	Enterococcus faecalis
G000007805	0.600758	0.406996	-0.0748191	0.653923	1.22277	-42.1277	5.83366e-149	Bacteria		Proteobacteria	Gammaproteobacteria	Pseudomonadales	Pseudomonadaceae	Pseudomonas	Pseudomonas syringae group genomosp. 3
G000007825	0.413494	0.412084	-0.348714	0.425659	1.11121	-50.6963	5.46391e-176	Bacteria		Firmicutes	Bacilli	Bacillales	Bacillaceae	Bacillus	Bacillus cereus
G000007845	0.906411	0.423445	0.243547	0.888067	1.54349	-26.0548	3.97519e-88	Bacteria		Firmicutes	Bacilli	Bacillales	Bacillaceae	Bacillus	Bacillus anthracis
G000007905	1.58757	0.896043	0.0719957	1.63333	3.00081	2.89096	0.0040506	Bacteria		Proteobacteria	Epsilonproteobacteria	Campylobacterales	Helicobacteraceae	Helicobacter	Helicobacter hepaticus
G000007945	1.34346	0.192259	1.02491	1.34237	1.65174	-11.9203	3.12463e-28	Bacteria		Proteobacteria	Gammaproteobacteria	Pasteurellales	Pasteurellaceae	Haemophilus	[Haemophilus] ducreyi
G000008165	0.54872	0.45067	-0.217214	0.58472	1.25265	-40.3546	6.36943e-143	Bacteria		Firmicutes	Bacilli	Bacillales	Bacillaceae	Bacillus	Bacillus anthracis
G000008185	0.997514	0.125197	0.769869	0.99348	1.19502	-73.5699	3.42583e-234	Bacteria		Spirochaetes	Spirochaetia	Spirochaetales	Treponemataceae	Treponema	Treponema denticola
G000008325	0.965663	0.451917	0.230838	0.925866	1.69025	-21.791	6.46268e-70	Bacteria		Proteobacteria	Gammaproteobacteria	Methylococcales	Methylococcaceae	Methylococcus	Methylococcus capsulatus
G000008345	1.1053	0.138599	0.895726	1.10251	1.34047	-50.9022	1.34567e-176	Bacteria		Actinobacteria	Actinomycetia	Propionibacteriales	Propionibacteriaceae	Cutibacterium	Cutibacterium acnes
G000008465	0.361523	0.382605	-0.234165	0.354372	0.985738	-57.319	1.06753e-194	Bacteria		Proteobacteria	Gammaproteobacteria	Alteromonadales	Idiomarinaceae	Idiomarina	Idiomarina loihiensis
G000008505	0.221365	0.397962	-0.447325	0.24469	0.851436	-62.1509	2.59418e-207	Bacteria		Firmicutes	Bacilli	Bacillales	Bacillaceae	Bacillus	Bacillus thuringiensis
G000008525	1.19191	0.96315	-0.375933	1.21727	2.66428	-5.52636	5.91325e-08	Bacteria		Proteobacteria	Epsilonproteobacteria	Campylobacterales	Helicobacteraceae	Helicobacter	Helicobacter pylori
G000008765	0.74307	0.533931	-0.35946	0.82213	1.44422	-26.7817	3.64294e-91	Bacteria		Firmicutes	Clostridia	Eubacteriales	Clostridiaceae	Clostridium	Clostridium acetobutylicum
G000008805	1.47304	0.312555	0.998193	1.47512	2.01707	0.95893	0.338175	Bacteria		Proteobacteria	Betaproteobacteria	Neisseriales	Neisseriaceae	Neisseria	Neisseria meningitidis
G000008865	1.38032	0.26579	0.93461	1.39046	1.77376	-5.84867	1.03275e-08	Bacteria		Proteobacteria	Gammaproteobacteria	Enterobacterales	Enterobacteriaceae	Escherichia	Escherichia coli
G000008885	0.677585	0.384284	0.0812177	0.687337	1.30506	-40.6192	7.81319e-144	Bacteria		Proteobacteria	Gammaproteobacteria	Enterobacterales	Erwiniaceae	Wigglesworthia	Wigglesworthia glossinidia
G000008925	1.58861	0.303873	1.0788	1.60467	2.05598	8.59308	1.93709e-16	Bacteria		Firmicutes	Bacilli	Lactobacillales	Lactobacillaceae	Ligilactobacillus	Ligilactobacillus salivarius
G000009065	1.37342	0.266017	0.97031	1.36617	1.81105	-6.36277	5.44128e-10	Bacteria		Proteobacteria	Gammaproteobacteria	Enterobacterales	Yersiniaceae	Yersinia	Yersinia pestis
G000009125	0.841311	0.235756	0.437758	0.839812	1.21723	-52.32	9.70385e-181	Bacteria		Proteobacteria	Betaproteobacteria	Burkholderiales	Burkholderiaceae	Ralstonia	Ralstonia solanacearum
G000009145	0.628837	0.41072	-0.00663594	0.630457	1.28673	-40.3785	5.27077e-143	Bacteria		Proteobacteria	Betaproteobacteria	Nitrosomonadales	Nitrosomonadaceae	Nitrosomonas	Nitrosomonas europaea
G000009205	1.14181	0.0956749	0.982658	1.13928	1.29061	-66.1077	4.61005e-217	Bacteria		Firmicutes	Clostridia	Eubacteriales	Peptostreptococcaceae	Clostridioides	Clostridioides difficile
G000009305	0.89514	0.935883	-0.630828	0.909539	2.34372	-12.0295	1.18622e-28	Bacteria		Proteobacteria	Epsilonproteobacteria	Campylobacterales	Helicobacteraceae	Helicobacter	Helicobacter acinonychis
G000009345	1.3998	0.269794	0.929296	1.4057	1.82668	-4.31824	1.98683e-05	Bacteria		Proteobacteria	Gammaproteobacteria	Enterobacterales	Yersiniaceae	Yersinia	Yersinia enterocolitica
G000009365	0.00970868	0.481049	-0.799496	-0.00668293	0.755424	-60.2159	2.33331e-202	Bacteria		Proteobacteria	Gammaproteobacteria	Oceanospirillales	Alcanivoracaceae	Alcanivorax	Alcanivorax borkumensis
G000009545	1.03586	0.177853	0.760422	1.02417	1.31739	-47.4768	3.11549e-166	Bacteria		Firmicutes	Bacilli	Lactobacillales	Streptococcaceae	Streptococcus	Streptococcus uberis
G000009745	1.34577	0.272373	0.916288	1.33614	1.81578	-8.24489	2.41495e-15	Bacteria		Proteobacteria	Gammaproteobacteria	Vibrionales	Vibrionaceae	Vibrio	Vibrio vulnificus
G000009825	-0.00335472	0.635715	-0.96102	0.0194076	0.968066	-45.9767	1.58188e-161	Bacteria		Firmicutes	Bacilli	Bacillales	Bacillaceae	Alkalihalobacillus	Alkalihalobacillus clausii
G000009865	1.25353	0.135611	1.02602	1.2621	1.46439	-30.1627	5.7329e-105	Bacteria		Firmicutes	Bacilli	Bacillales	Staphylococcaceae	Staphylococcus	Staphylococcus haemolyticus
G000009925	1.23963	0.155326	0.948814	1.2446	1.48556	-28.1237	1.03717e-96	Bacteria		Bacteroidetes	Bacteroidia	Bacteroidales	Bacteroidaceae	Bacteroides	Bacteroides fragilis
G000009985	1.5427	0.26431	1.11425	1.54533	1.93233	6.40546	4.2247e-10	Bacteria		Proteobacteria	Alphaproteobacteria	Rhodospirillales	Rhodospirillaceae	Magnetospirillum	Magnetospirillum magneticum
G000010085	1.24806	0.235127	0.839777	1.25455	1.62239	-17.8621	7.35372e-53	Bacteria		Proteobacteria	Gammaproteobacteria	Enterobacterales	Bruguierivoracaceae	Sodalis	Sodalis glossinidius
G000010125	1.68357	0.454963	0.963327	1.64326	2.446	9.91385	7.41961e-21	Bacteria		Firmicutes	Bacilli	Bacillales	Staphylococcaceae	Staphylococcus	Staphylococcus saprophyticus
G000010145	1.04103	0.459868	0.260612	1.022	1.76805	-18.1364	4.78361e-54	Bacteria		Firmicutes	Bacilli	Lactobacillales	Lactobacillaceae	Limosilactobacillus	Limosilactobacillus fermentum
G000010165	-0.662746	0.775432	-1.95018	-0.661252	0.537618	-54.6997	1.66114e-187	Bacteria		Firmicutes	Bacilli	Bacillales	Paenibacillaceae	Brevibacillus	Brevibacillus brevis
G000010185	1.47849	0.272815	1.01248	1.48337	1.92083	1.49854	0.134785	Bacteria		Firmicutes	Tissierellia	Tissierellales	Peptoniphilaceae	Finegoldia	Finegoldia magna
G000010285	1.38113	0.514442	0.573347	1.37483	2.20751	-2.99059	0.00295697	Bacteria		Actinobacteria	Actinomycetia	Micrococcales	Micrococcaceae	Kocuria	Kocuria rhizophila
G000010425	1.54242	0.301087	1.09505	1.52264	2.07408	5.60417	3.90862e-08	Bacteria		Actinobacteria	Actinomycetia	Bifidobacteriales	Bifidobacteriaceae	Bifidobacterium	Bifidobacterium adolescentis
G000010505	0.797623	0.187757	0.484376	0.800692	1.12495	-70.3492	5.46506e-227	Bacteria		Bacteroidetes	Bacteroidia	Bacteroidales	Porphyromonadaceae	Porphyromonas	Porphyromonas gingivalis
G000010525	1.98565	0.741191	0.835533	1.99048	3.09423	14.2366	1.7611e-37	Bacteria		Proteobacteria	Alphaproteobacteria	Hyphomicrobiales	Xanthobacteraceae	Azorhizobium	Azorhizobium caulinodans
G000010585	1.16927	0.12035	0.962992	1.16832	1.35782	-47.9899	8.08287e-168	Bacteria		Firmicutes	Bacilli	Bacillales	Staphylococcaceae	Macrococcus	Macrococcus caseolyticus
G000010645	0.590125	0.185967	0.29473	0.591058	0.89858	-93.3419	3.67156e-273	Bacteria		Bacteroidetes	Bacteroidia	Bacteroidales		Candidatus Azobacteroides	Candidatus Azobacteroides pseudotrichonymphae
G000010825	1.08201	0.771545	-0.062893	1.05089	2.41298	-9.7477	2.8002e-20	Bacteria		Proteobacteria	Alphaproteobacteria	Rhodospirillales	Acetobacteraceae	Acetobacter	Acetobacter pasteurianus
G000011025	1.35715	0.215997	0.999804	1.35355	1.70401	-9.34252	6.74723e-19	Bacteria		Actinobacteria	Actinomycetia	Micrococcales	Micrococcaceae	Rothia	Rothia mucilaginosa
G000011065	1.11	0.131526	0.906492	1.11501	1.31919	-52.9244	1.76509e-182	Bacteria		Bacteroidetes	Bacteroidia	Bacteroidales	Bacteroidaceae	Bacteroides	Bacteroides thetaiotaomicron
G000011245	1.05158	0.419545	0.293477	1.07698	1.71117	-19.3769	1.97454e-59	Bacteria		Firmicutes	Bacilli	Bacillales	Bacillaceae	Oceanobacillus	Oceanobacillus iheyensis
G000011385	-0.232316	1.11985	-2.25626	-0.183155	1.44214	-30.1891	4.49586e-105	Bacteria		Cyanobacteria	Gloeobacteria	Gloeobacterales	Gloeobacteraceae	Gloeobacter	Gloeobacter violaceus
G000011545	0.571873	0.201426	0.252906	0.567905	0.902946	-87.9902	2.1034e-263	Bacteria		Proteobacteria	Betaproteobacteria	Burkholderiales	Burkholderiaceae	Burkholderia	Burkholderia pseudomallei
G000011645	-0.455132	0.626225	-1.46429	-0.501175	0.542253	-61.102	1.21242e-204	Bacteria		Firmicutes	Bacilli	Bacillales	Bacillaceae	Bacillus	Bacillus licheniformis
G000011705	0.748377	0.254189	0.325441	0.752046	1.14504	-55.8383	1.15313e-190	Bacteria		Proteobacteria	Betaproteobacteria	Burkholderiales	Burkholderiaceae	Burkholderia	Burkholderia mallei
G000011805	1.48337	0.296337	1.01798	1.45448	1.99777	1.70894	0.0882403	Bacteria		Proteobacteria	Gammaproteobacteria	Vibrionales	Vibrionaceae	Aliivibrio	Aliivibrio fischeri
G000011905	0.782985	0.735468	-0.468353	0.822801	1.8683	-18.3574	5.27369e-55	Bacteria		Chloroflexi	Dehalococcoidia	Dehalococcoidales	Dehalococcoidaceae	Dehalococcoides	Dehalococcoides mccartyi
G000011985	1.92015	0.730691	0.731131	1.90159	3.18115	12.6482	4.56106e-31	Bacteria		Firmicutes	Bacilli	Lactobacillales	Lactobacillaceae	Lactobacillus	Lactobacillus acidophilus
G000012005	1.337	0.264255	0.924126	1.33278	1.77515	-9.16162	2.71902e-18	Bacteria		Proteobacteria	Gammaproteobacteria	Enterobacterales	Enterobacteriaceae	Shigella	Shigella dysenteriae
G000012245	0.619805	0.334664	0.0720343	0.612143	1.15418	-50.0947	3.35615e-174	Bacteria		Proteobacteria	Gammaproteobacteria	Pseudomonadales	Pseudomonadaceae	Pseudomonas	Pseudomonas syringae
G000012425	0.921728	0.193171	0.595784	0.924066	1.23181	-55.5284	8.25585e-190	Bacteria		Proteobacteria	Betaproteobacteria	Rhodocyclales	Azonexaceae	Dechloromonas	Dechloromonas aromatica
G000012665	1.49903	0.432238	0.749372	1.5179	2.15885	1.89605	0.0586757	Bacteria		Proteobacteria	Deltaproteobacteria	Desulfovibrionales	Desulfovibrionaceae	Desulfovibrio	Desulfovibrio alaskensis
G000012745	0.901766	0.292415	0.457611	0.880302	1.41207	-38.0476	8.04741e-135	Bacteria		Proteobacteria	Betaproteobacteria	Nitrosomonadales	Thiobacillaceae	Thiobacillus	Thiobacillus denitrificans
G000012825	0.87939	0.166799	0.60808	0.879267	1.13674	-69.384	8.93505e-225	Bacteria		Bacteroidetes	Bacteroidia	Bacteroidales	Bacteroidaceae	Phocaeicola	Phocaeicola vulgatus
G000012845	0.664273	0.165225	0.400946	0.658033	0.936157	-96.0841	5.76257e-278	Bacteria		Bacteroidetes	Bacteroidia	Bacteroidales	Tannerellaceae	Parabacteroides	Parabacteroides distasonis
G000013005	0.20573	0.676046	-1.01604	0.259264	1.26863	-37.0484	3.17905e-131	Bacteria		Proteobacteria	Alphaproteobacteria	Sphingomonadales	Erythrobacteraceae	Erythrobacter	Erythrobacter litoralis
G000013085	0.140769	0.689457	-1.07631	0.218162	1.1275	-38.2121	2.08163e-135	Bacteria		Proteobacteria	Alphaproteobacteria	Rhodospirillales	Rhodospirillaceae	Rhodospirillum	Rhodospirillum rubrum
G000013285	0.434375	0.309865	-0.0651988	0.45618	0.939695	-66.0724	5.60508e-217	Bacteria		Firmicutes	Clostridia	Eubacteriales	Clostridiaceae	Clostridium	Clostridium perfringens
G000013405	0.227829	0.408249	-0.46072	0.241868	0.906146	-60.2682	1.70768e-202	Bacteria		Proteobacteria	Deltaproteobacteria	Syntrophobacterales	Syntrophaceae	Syntrophus	Syntrophus aciditrophicus
G000013605	0.894783	0.45805	0.165972	0.914422	1.68221	-24.5941	5.88739e-82	Bacteria		Proteobacteria	Betaproteobacteria	Burkholderiales	Comamonadaceae	Rhodoferax	Rhodoferax ferrireducens
G000013625	0.597009	0.471846	-0.153702	0.587389	1.38439	-36.4967	3.24419e-129	Bacteria		Proteobacteria	Betaproteobacteria	Burkholderiales	Oxalobacteraceae	Janthinobacterium	Janthinobacterium sp. Marseille
G000013645	0.730298	0.234666	0.375044	0.738618	1.06259	-62.0244	5.41934e-207	Bacteria		Proteobacteria	Betaproteobacteria	Burkholderiales	Burkholderiaceae	Paraburkholderia	Paraburkholderia xenovorans
G000013705	2.2348	0.339661	1.7154	2.22954	2.84167	45.737	9.13532e-161	Bacteria		Proteobacteria	Betaproteobacteria	Nitrosomonadales	Methylophilaceae	Methylobacillus	Methylobacillus flagellatus
G000013765	0.697791	0.335274	0.13353	0.712808	1.23685	-45.3515	1.55466e-159	Bacteria		Proteobacteria	Gammaproteobacteria	Alteromonadales	Shewanellaceae	Shewanella	Shewanella denitrificans
G000013865	1.10034	0.39798	0.505667	1.06617	1.74083	-17.9764	2.35745e-53	Bacteria		Proteobacteria	Betaproteobacteria	Burkholderiales	Comamonadaceae	Polaromonas	Polaromonas sp. JS666
G000014025	-0.348464	1.50923	-3.29649	-0.099652	1.76583	-23.9395	3.63724e-79	Bacteria		Proteobacteria	Epsilonproteobacteria	Campylobacterales	Arcobacteraceae	Aliarcobacter	Aliarcobacter butzleri
G000014125	0.531784	0.492316	-0.343343	0.56795	1.30228	-37.6289	2.54737e-133	Bacteria		Firmicutes	Clostridia	Eubacteriales	Clostridiaceae	Clostridium	Clostridium novyi
G000014205	1.05991	0.175796	0.764134	1.05939	1.35726	-45.2962	2.33767e-159	Bacteria		Firmicutes	Bacilli	Lactobacillales	Streptococcaceae	Streptococcus	Streptococcus sanguinis
G000014245	0.453535	0.992352	-1.1275	0.48359	2.05752	-20.2451	3.31579e-63	Bacteria		Proteobacteria	Alphaproteobacteria	Hyphomicrobiales	Phyllobacteriaceae	Chelativorans	Chelativorans sp. BNC1
G000014285	-0.433206	1.55803	-3.26337	-0.161984	1.6985	-24.2775	1.31204e-80	Bacteria		Proteobacteria	Alphaproteobacteria	Rhodospirillales	Acetobacteraceae	Granulibacter	Granulibacter bethesdensis
G000014385	0.154163	0.783352	-1.03317	0.151999	1.44926	-33.2899	3.27688e-117	Bacteria		Firmicutes	Bacilli	Lactobacillales	Lactobacillaceae	Oenococcus	Oenococcus oeni
G000014425	2.37861	0.509293	1.50575	2.38493	3.24691	36.1504	6.033e-128	Bacteria		Firmicutes	Bacilli	Lactobacillales	Lactobacillaceae	Lactobacillus	Lactobacillus gasseri
G000014445	0.56262	0.380617	-0.0467645	0.542745	1.19508	-47.0515	6.55993e-165	Bacteria		Firmicutes	Bacilli	Lactobacillales	Lactobacillaceae	Leuconostoc	Leuconostoc mesenteroides
G000014465	2.198	1.09486	0.202544	2.28859	3.95548	13.5168	1.53607e-34	Bacteria		Firmicutes	Bacilli	Lactobacillales	Lactobacillaceae	Levilactobacillus	Levilactobacillus brevis
G000014505	1.30808	0.531122	0.454087	1.2737	2.19329	-5.64738	3.09949e-08	Bacteria		Firmicutes	Bacilli	Lactobacillales	Lactobacillaceae	Pediococcus	Pediococcus pentosaceus
G000014525	-0.711459	0.479361	-1.46111	-0.742941	0.141374	-90.5168	4.47583e-268	Bacteria		Firmicutes	Bacilli	Lactobacillales	Lactobacillaceae	Lacticaseibacillus	Lacticaseibacillus paracasei
G000014705	1.88127	0.413625	1.20297	1.87247	2.5731	20.4638	3.71435e-64	Bacteria		Proteobacteria	Gammaproteobacteria	Alteromonadales	Shewanellaceae	Shewanella	Shewanella frigidimarina
G000014725	0.877476	0.695444	-0.303773	0.875621	2.02578	-16.6965	7.67967e-48	Bacteria		Firmicutes	Clostridia	Eubacteriales	Syntrophomonadaceae	Syntrophomonas	Syntrophomonas wolfei
G000014765	1.55381	0.512693	0.729567	1.57471	2.35749	3.7357	0.000214473	Bacteria		Proteobacteria	Betaproteobacteria	Nitrosomonadales	Nitrosomonadaceae	Nitrosomonas	Nitrosomonas eutropha
G000014805	1.0794	0.293013	0.621436	1.06599	1.55864	-25.8453	3.01311e-87	Bacteria		Proteobacteria	Gammaproteobacteria	Aeromonadales	Aeromonadaceae	Aeromonas	Aeromonas hydrophila
G000014925	1.50962	0.428363	0.889574	1.47445	2.24358	2.40767	0.0165076	Bacteria		Actinobacteria	Actinomycetia	Micrococcales	Micrococcaceae	Paenarthrobacter	Paenarthrobacter aurescens
G000014965	0.184768	0.895615	-1.21866	0.101634	1.79358	-28.4337	5.58742e-98	Bacteria		Proteobacteria	Deltaproteobacteria	Syntrophobacterales	Syntrophobacteraceae	Syntrophobacter	Syntrophobacter fumaroxidans
G000015045	2.12947	0.840989	0.764795	2.15755	3.42187	15.9675	9.90226e-45	Bacteria		Proteobacteria	Deltaproteobacteria	Desulfuromonadales	Desulfuromonadaceae	Pelobacter	Pelobacter propionicus
G000015245	1.19338	0.596014	0.302985	1.22844	2.04296	-8.88133	2.2772e-17	Bacteria		Proteobacteria	Gammaproteobacteria	Alteromonadales	Shewanellaceae	Shewanella	Shewanella amazonensis
G000015285	0.639374	0.328039	0.105723	0.638854	1.14171	-49.9133	1.16954e-173	Bacteria		Proteobacteria	Gammaproteobacteria	Alteromonadales	Psychromonadaceae	Psychromonas	Psychromonas ingrahamii
G000015345	1.16101	1.01565	-0.460696	1.14662	2.85718	-5.84919	1.02979e-08	Bacteria		Proteobacteria	Gammaproteobacteria	Cardiobacteriales	Cardiobacteriaceae	Dichelobacter	Dichelobacter nodosus
G000015505	0.577463	0.369768	-0.0293347	0.582402	1.14868	-47.6291	1.05032e-166	Bacteria		Proteobacteria	Betaproteobacteria	Burkholderiales	Comamonadaceae	Polaromonas	Polaromonas naphthalenivorans
G000015565	0.881693	0.360904	0.306579	0.884419	1.45251	-31.9396	5.46448e-112	Bacteria		Proteobacteria	Betaproteobacteria	Burkholderiales	Comamonadaceae	Verminephrobacter	Verminephrobacter eiseniae
G000015725	0.751908	0.31398	0.218758	0.758754	1.25085	-44.9801	2.42125e-158	Bacteria		Proteobacteria	Betaproteobacteria	Burkholderiales		Methylibium	Methylibium petroleiphilum
G000015745	-0.0389371	0.495544	-0.916672	-0.0333332	0.771998	-60.4179	6.99849e-203	Bacteria		Firmicutes	Bacilli	Bacillales	Bacillaceae	Geobacillus	Geobacillus thermodenitrificans
G000015865	1.29497	0.192805	0.962111	1.3009	1.58294	-16.9161	8.77781e-49	Bacteria		Firmicutes	Clostridia	Eubacteriales	Oscillospiraceae	Acetivibrio	Acetivibrio thermocellus
G000015885	0.856981	0.230154	0.508913	0.862905	1.21596	-52.2318	1.74696e-180	Bacteria		Proteobacteria	Gammaproteobacteria	Pasteurellales	Pasteurellaceae	Actinobacillus	Actinobacillus pleuropneumoniae
G000016065	1.02044	0.200815	0.719384	1.01566	1.33354	-43.5836	8.4532e-154	Bacteria		Proteobacteria	Gammaproteobacteria	Alteromonadales	Shewanellaceae	Shewanella	Shewanella loihica
G000016325	1.86743	0.251796	1.46703	1.86999	2.29291	32.5167	3.11798e-114	Bacteria		Proteobacteria	Gammaproteobacteria	Enterobacterales	Enterobacteriaceae	Enterobacter	Enterobacter sp. 638
G000016345	0.598267	0.350625	-0.0230849	0.608198	1.16149	-49.0429	4.90102e-171	Bacteria		Proteobacteria	Betaproteobacteria	Burkholderiales	Burkholderiaceae	Polynucleobacter	Polynucleobacter asymbioticus
G000016505	1.40316	0.196717	1.08637	1.41374	1.71958	-5.58074	4.42975e-08	Bacteria		Firmicutes	Clostridia	Eubacteriales	Clostridiaceae	Clostridium	Clostridium kluyveri
G000016525	-2.48837	0.564017	-3.36076	-2.47566	-1.56634	-139.94	0	Archaea		Euryarchaeota	Methanobacteria	Methanobacteriales	Methanobacteriaceae	Methanobrevibacter	Methanobrevibacter smithii
G000016565	-0.34224	0.495174	-1.14843	-0.292029	0.428064	-72.7135	2.64985e-232	Bacteria		Proteobacteria	Gammaproteobacteria	Pseudomonadales	Pseudomonadaceae	Pseudomonas	Pseudomonas mendocina
G000016645	0.450501	0.309334	-0.0737457	0.45063	0.953996	-65.1432	9.89044e-215	Bacteria		Bacteroidetes	Flavobacteriia	Flavobacteriales	Flavobacteriaceae	Flavobacterium	Flavobacterium johnsoniae
G000016745	-3.39434	2.87356	-8.716	-3.08859	0.73223	-33.7727	4.70281e-119	Bacteria		Proteobacteria	Deltaproteobacteria	Desulfuromonadales	Geobacteraceae	Geobacter	Geobacter uraniireducens
G000016765	1.36369	0.364624	0.749008	1.36933	1.95636	-5.17582	3.60343e-07	Bacteria		Proteobacteria	Alphaproteobacteria	Sphingomonadales	Sphingomonadaceae	Rhizorhabdus	Rhizorhabdus wittichii
G000016825	1.45261	0.313425	0.953504	1.45413	1.96514	-0.347303	0.728546	Bacteria		Firmicutes	Bacilli	Lactobacillales	Lactobacillaceae	Limosilactobacillus	Limosilactobacillus reuteri
G000016885	2.00805	0.577372	1.0788	2.00961	2.94972	19.0519	5.1058e-58	Bacteria		Proteobacteria	Gammaproteobacteria	Moraxellales	Moraxellaceae	Psychrobacter	Psychrobacter sp. PRwf-1
G000016985	1.43122	0.277345	0.988794	1.43196	1.84966	-1.93445	0.0537647	Bacteria		Firmicutes	Clostridia	Eubacteriales	Clostridiaceae	Alkaliphilus	Alkaliphilus metalliredigens
G000017005	1.23353	0.179097	0.940265	1.23263	1.50688	-25.0726	5.48782e-84	Bacteria		Firmicutes	Bacilli	Lactobacillales	Streptococcaceae	Streptococcus	Streptococcus gordonii
G000017045	1.32529	0.588941	0.394486	1.32454	2.38246	-4.50826	8.6028e-06	Bacteria		Firmicutes	Clostridia	Eubacteriales	Clostridiaceae	Clostridium	Clostridium botulinum
G000017245	0.684612	0.254826	0.268979	0.670157	1.10577	-60.7031	1.28429e-203	Bacteria		Proteobacteria	Gammaproteobacteria	Pasteurellales	Pasteurellaceae	Actinobacillus	Actinobacillus succinogenes
G000017405	2.22618	0.369123	1.64663	2.22555	2.79023	41.619	3.03337e-147	Bacteria		Proteobacteria	Alphaproteobacteria	Hyphomicrobiales	Brucellaceae	Brucella	Brucella anthropi
G000017425	-0.290339	0.48562	-1.12922	-0.233992	0.462474	-72.0064	9.9303e-231	Bacteria		Firmicutes	Bacilli	Bacillales	Bacillaceae	Bacillus	Bacillus cytotoxicus
G000017465	1.54576	0.414247	0.850048	1.57314	2.22521	4.23467	2.84411e-05	Bacteria		Proteobacteria	Epsilonproteobacteria	Campylobacterales	Campylobacteraceae	Campylobacter	Campylobacter curvus
G000017565	-0.516453	0.673068	-1.58819	-0.483256	0.472836	-58.6717	2.5936e-198	Bacteria		Proteobacteria	Alphaproteobacteria	Hyphomicrobiales	Parvibaculaceae	Parvibaculum	Parvibaculum lavamentivorans
G000017585	1.34103	0.42587	0.701395	1.32286	2.05229	-5.49578	6.94925e-08	Bacteria		Proteobacteria	Epsilonproteobacteria	Campylobacterales	Campylobacteraceae	Campylobacter	Campylobacter hominis
G000017705	0.986603	0.218482	0.641221	0.993272	1.34422	-43.1565	2.1658e-152	Bacteria		Proteobacteria	Gammaproteobacteria	Vibrionales	Vibrionaceae	Vibrio	Vibrio campbellii
G000017845	1.28378	0.627056	0.316735	1.23809	2.35673	-5.55834	4.9908e-08	Bacteria		Cyanobacteria		Chroococcales	Aphanothecaceae	Crocosphaera	Crocosphaera subtropica
G000018285	2.02413	0.289469	1.5536	2.00683	2.50725	39.1114	1.36435e-138	Bacteria		Proteobacteria	Gammaproteobacteria	Alteromonadales	Shewanellaceae	Shewanella	Shewanella pealeana
G000018325	0.720485	0.367163	0.0528364	0.773936	1.28688	-40.1765	2.6288e-142	Bacteria		Firmicutes	Clostridia	Eubacteriales	Clostridiaceae	Alkaliphilus	Alkaliphilus oremlandii
G000018605	-3.05323	3.35705	-9.31003	-2.76787	1.57798	-26.8765	1.46948e-91	Bacteria		Thermotogae	Thermotogae	Petrotogales	Petrotogaceae	Petrotoga	Petrotoga mobilis
G000018665	1.71847	0.183249	1.41343	1.71178	2.0185	28.4224	6.21439e-98	Bacteria		Proteobacteria	Betaproteobacteria	Burkholderiales	Comamonadaceae	Delftia	Delftia acidovorans
G000018685	0.764475	0.135866	0.540269	0.772124	0.984493	-102.097	4.50227e-288	Bacteria		Firmicutes	Clostridia	Eubacteriales	Lachnospiraceae	Lachnoclostridium	Lachnoclostridium phytofermentans
G000018785	1.34134	0.430982	0.666282	1.33591	2.05036	-5.41581	1.05642e-07	Bacteria		Tenericutes	Mollicutes	Acholeplasmatales	Acholeplasmataceae	Acholeplasma	Acholeplasma laidlawii
G000018885	0.830215	0.538212	-0.0842923	0.848921	1.69027	-23.3304	1.4813e-76	Bacteria		Actinobacteria	Actinomycetia	Micrococcales	Micrococcaceae	Renibacterium	Renibacterium salmoninarum
G000019165	0.728975	0.645432	-0.252987	0.728084	1.8442	-22.5918	2.23403e-73	Bacteria		Firmicutes	Clostridia	Eubacteriales	Heliobacteriaceae	Heliomicrobium	Heliomicrobium modesticaldum
G000019205	0.864918	0.571298	-0.00635531	0.870839	1.76062	-20.7644	1.83615e-65	Bacteria		Proteobacteria	Epsilonproteobacteria	Campylobacterales	Campylobacteraceae	Campylobacter	Campylobacter lari
G000019225	0.237327	0.668225	-0.886366	0.270478	1.28266	-36.5363	2.32548e-129	Bacteria		Proteobacteria	Gammaproteobacteria	Cellvibrionales	Cellvibrionaceae	Cellvibrio	Cellvibrio japonicus
G000019405	1.12952	0.196274	0.828212	1.12117	1.45499	-33.4768	6.31681e-118	Bacteria		Proteobacteria	Gammaproteobacteria	Pasteurellales	Pasteurellaceae	Histophilus	Histophilus somni
G000019525	0.728856	0.630788	-0.287873	0.766497	1.72104	-23.1201	1.18622e-75	Bacteria		Proteobacteria	Gammaproteobacteria	Alteromonadales	Shewanellaceae	Shewanella	Shewanella woodyi
G000019685	2.41638	0.229125	2.03633	2.42139	2.75625	83.6511	4.33037e-255	Bacteria		Spirochaetes	Spirochaetia	Spirochaetales	Borreliaceae	Borrelia	Borrelia duttonii
G000019725	2.0578	0.346525	1.51048	2.0754	2.63035	34.615	3.07166e-122	Bacteria		Proteobacteria	Alphaproteobacteria	Hyphomicrobiales	Methylobacteriaceae	Methylobacterium	Methylobacterium radiotolerans
G000019785	1.20695	0.282742	0.747729	1.22087	1.63064	-17.7614	2.00439e-52	Bacteria		Proteobacteria	Betaproteobacteria	Burkholderiales		Leptothrix	Leptothrix cholodnii
G000019905	0.216653	0.431766	-0.534705	0.246378	0.844541	-57.5032	3.40456e-195	Bacteria		Firmicutes	Bacilli	Bacillales		Exiguobacterium	Exiguobacterium sibiricum
G000019945	1.93544	0.401487	1.26467	1.93166	2.604	23.7812	1.72961e-78	Bacteria		Proteobacteria	Alphaproteobacteria	Hyphomicrobiales	Methylobacteriaceae	Methylorubrum	Methylorubrum populi
G000020045	0.694394	0.247617	0.293984	0.691783	1.10397	-61.6805	4.04397e-206	Bacteria		Proteobacteria	Betaproteobacteria	Burkholderiales	Burkholderiaceae	Paraburkholderia	Paraburkholderia phymatum
G000020165	0.709112	0.367181	0.1254	0.689733	1.32154	-40.7939	1.96341e-144	Bacteria		Firmicutes	Clostridia	Eubacteriales	Clostridiaceae	Clostridium	Clostridium botulinum
G000020205	1.15606	0.251303	0.737018	1.15089	1.55879	-24.0337	1.43973e-79	Bacteria		Proteobacteria	Betaproteobacteria	Burkholderiales	Burkholderiaceae	Ralstonia	Ralstonia pickettii
G000020225	2.23507	0.474201	1.50715	2.21874	3.01135	32.7717	3.221e-115	Bacteria		Verrucomicrobia	Verrucomicrobiae	Verrucomicrobiales	Akkermansiaceae	Akkermansia	Akkermansia muciniphila
G000020365	-0.854776	1.73081	-3.56936	-0.901532	2.05402	-26.7253	6.25533e-91	Bacteria		Proteobacteria	Deltaproteobacteria	Desulfobacterales	Desulfobacteraceae	Desulforapulum	Desulforapulum autotrophicum
G000020605	0.85334	0.186193	0.568089	0.839129	1.17587	-64.9551	2.8393e-214	Bacteria		Firmicutes	Clostridia	Eubacteriales	Lachnospiraceae		[Eubacterium] rectale
G000021025	-0.492499	1.42997	-2.72971	-0.402869	1.19119	-27.281	3.0791e-93	Bacteria		Proteobacteria	Betaproteobacteria	Neisseriales	Chromobacteriaceae	Laribacter	Laribacter hongkongensis
G000021045	0.725857	0.585491	-0.387214	0.75512	1.61042	-25.0113	9.9833e-84	Bacteria		Proteobacteria	Gammaproteobacteria	Pseudomonadales	Pseudomonadaceae	Azotobacter	Azotobacter vinelandii
G000021385	0.885404	0.266699	0.410708	0.878769	1.30137	-42.9432	1.10328e-151	Bacteria		Proteobacteria	Deltaproteobacteria	Desulfovibrionales	Desulfovibrionaceae	Desulfovibrio	Desulfovibrio vulgaris
G000021705	1.03439	0.253923	0.63864	1.02823	1.4829	-33.3693	1.6278e-117	Bacteria		Proteobacteria	Gammaproteobacteria	Enterobacterales	Enterobacteriaceae	Candidatus Hamiltonella	Candidatus Hamiltonella defensa
G000021865	1.61603	0.394801	1.00891	1.59466	2.27162	8.00315	1.335e-14	Bacteria		Proteobacteria	Alphaproteobacteria	Rhodobacterales	Rhodobacteraceae	Rhodobacter	Rhodobacter capsulatus
G000021885	0.803786	0.234962	0.416834	0.808565	1.16489	-55.691	2.93624e-190	Bacteria		Proteobacteria	Gammaproteobacteria	Pasteurellales	Pasteurellaceae	Glaesserella	Glaesserella parasuis
G000021925	0.666378	0.233947	0.278727	0.664931	1.04267	-67.6795	8.40222e-221	Bacteria		Firmicutes	Clostridia	Eubacteriales	Peptococcaceae	Desulfitobacterium	Desulfitobacterium hafniense
G000021985	1.09058	0.430713	0.39154	1.08027	1.83738	-17.0634	2.0463e-49	Bacteria		Proteobacteria	Gammaproteobacteria	Chromatiales	Ectothiorhodospiraceae	Thioalkalivibrio	Thioalkalivibrio sulfidiphilus
G000022005	1.67524	0.350098	1.10747	1.65924	2.24642	12.4077	4.02068e-30	Bacteria		Proteobacteria	Alphaproteobacteria	Caulobacterales	Caulobacteraceae	Caulobacter	Caulobacter vibrioides
G000022025	0.337047	0.424857	-0.308462	0.314257	1.07392	-52.7709	4.86968e-182	Bacteria		Actinobacteria	Actinomycetia	Micrococcales	Micrococcaceae	Pseudarthrobacter	Pseudarthrobacter chlorophenolicus
G000022065	1.2453	0.187569	0.92423	1.24134	1.53717	-22.6847	8.88381e-74	Bacteria		Firmicutes	Clostridia	Eubacteriales	Oscillospiraceae	Ruminiclostridium	Ruminiclostridium cellulolyticum
G000022125	0.65407	0.319122	0.132166	0.66014	1.16803	-50.387	4.51618e-175	Bacteria		Proteobacteria	Deltaproteobacteria	Desulfovibrionales	Desulfovibrionaceae	Desulfovibrio	Desulfovibrio desulfuricans
G000022305	1.06998	0.287914	0.592987	1.07405	1.53062	-26.9575	6.76856e-92	Bacteria		Proteobacteria	Betaproteobacteria	Burkholderiales	Comamonadaceae	Acidovorax	Acidovorax ebreus
G000022885	1.54161	0.211898	1.19238	1.54757	1.88487	7.88638	3.01073e-14	Bacteria		Proteobacteria	Gammaproteobacteria	Enterobacterales	Hafniaceae	Edwardsiella	Edwardsiella ictaluri
G000022965	1.49651	0.211289	1.16391	1.48792	1.83533	3.64037	0.000308068	Bacteria		Actinobacteria	Actinomycetia	Bifidobacteriales	Bifidobacteriaceae	Bifidobacterium	Bifidobacterium animalis
G000023065	1.01121	0.285693	0.526255	1.02697	1.48356	-31.2814	2.08375e-109	Bacteria		Proteobacteria	Gammaproteobacteria	Aeromonadales	Aeromonadaceae	Tolumonas	Tolumonas auensis
G000023125	0.411885	0.34888	-0.177555	0.433953	0.959813	-59.9727	9.99054e-202	Bacteria		Bacteroidetes	Cytophagia	Cytophagales	Spirosomaceae	Dyadobacter	Dyadobacter fermentans
G000023145	0.989462	0.432349	0.317064	0.990426	1.68699	-21.6764	2.02633e-69	Bacteria		Actinobacteria	Actinomycetia	Corynebacteriales	Corynebacteriaceae	Corynebacterium	Corynebacterium kroppenstedtii
G000023205	1.34005	0.252418	0.951683	1.33243	1.74975	-9.34953	6.39015e-19	Bacteria		Actinobacteria	Actinomycetia	Micrococcales	Micrococcaceae	Micrococcus	Micrococcus luteus
G000023225	0.859403	0.285924	0.379348	0.878453	1.30103	-41.8746	4.15176e-148	Bacteria		Proteobacteria	Deltaproteobacteria	Desulfovibrionales	Desulfomicrobiaceae	Desulfomicrobium	Desulfomicrobium baculatum
G000023285	0.297838	0.330346	-0.265275	0.314239	0.80934	-70.2421	9.59201e-227	Bacteria		Bacteroidetes	Flavobacteriia	Flavobacteriales	Flavobacteriaceae	Capnocytophaga	Capnocytophaga ochracea
G000023445	0.281081	0.523296	-0.612763	0.303412	1.13804	-44.9829	2.37104e-158	Bacteria		Proteobacteria	Deltaproteobacteria	Desulfovibrionales	Desulfovibrionaceae	Maridesulfovibrio	Maridesulfovibrio salexigens
G000023465	-0.0979587	0.408497	-0.803717	-0.0759009	0.541988	-76.1822	7.75105e-240	Bacteria		Bacteroidetes	Flavobacteriia	Flavobacteriales	Flavobacteriaceae	Zunongwangia	Zunongwangia profunda
G000023585	1.1449	0.396847	0.528686	1.12192	1.85692	-15.7819	6.06443e-44	Bacteria		Firmicutes	Bacilli	Bacillales	Paenibacillaceae	Paenibacillus	Paenibacillus sp. JDR-2
G000023605	1.72928	0.238777	1.29663	1.73031	2.1417	22.7184	6.35717e-74	Bacteria		Proteobacteria	Gammaproteobacteria	Enterobacterales	Pectobacteriaceae	Pectobacterium	Pectobacterium carotovorum
G000023725	0.626317	0.640891	-0.484267	0.659539	1.54902	-25.9555	1.03798e-87	Bacteria		Bacteroidetes	Flavobacteriia	Flavobacteriales	Flavobacteriaceae		Flavobacteriaceae bacterium 3519-10
G000023745	0.556539	0.358814	0.00437673	0.556403	1.206	-50.2495	1.15931e-174	Bacteria		Proteobacteria	Betaproteobacteria	Nitrosomonadales	Methylophilaceae	Methylovorus	Methylovorus glucosotrophus
G000023845	1.41456	0.306593	0.979976	1.40198	1.90076	-2.83718	0.0047835	Bacteria		Actinobacteria	Coriobacteriia	Eggerthellales	Eggerthellaceae	Cryptobacterium	Cryptobacterium curtum
G000023885	1.34555	0.283157	0.888274	1.3258	1.84084	-7.94639	1.98427e-14	Bacteria		Actinobacteria	Coriobacteriia	Eggerthellales	Eggerthellaceae	Slackia	Slackia heliotrinireducens
G000023905	1.28852	0.252534	0.885839	1.28147	1.71196	-13.4262	3.5702e-34	Bacteria		Fusobacteria	Fusobacteriia	Fusobacteriales	Leptotrichiaceae	Leptotrichia	Leptotrichia buccalis
G000023925	-1.5438	1.62809	-3.93811	-1.69944	1.43486	-36.8758	1.34608e-130	Bacteria		Actinobacteria	Actinomycetia	Micrococcales	Kytococcaceae	Kytococcus	Kytococcus sedentarius
G000024105	1.83141	0.294366	1.37838	1.80808	2.34112	25.3669	3.12678e-85	Bacteria		Firmicutes	Tissierellia	Tissierellales	Peptoniphilaceae	Anaerococcus	Anaerococcus prevotii
G000024165	0.754499	0.369066	0.160708	0.759919	1.32107	-38.1261	4.22021e-135	Bacteria		Proteobacteria	Betaproteobacteria			Candidatus Accumulibacter	Candidatus Accumulibacter phosphatis
G000024185	-0.665636	1.61732	-3.59674	-0.485282	1.67615	-26.2618	5.39348e-89	Archaea		Euryarchaeota	Methanobacteria	Methanobacteriales	Methanobacteriaceae	Methanobrevibacter	Methanobrevibacter ruminantium
G000024205	0.681683	0.534353	-0.15746	0.651129	1.64374	-29.0582	1.60463e-100	Bacteria		Firmicutes	Clostridia	Eubacteriales	Peptococcaceae	Desulfofarcimen	Desulfofarcimen acetoxidans
G000024225	1.31823	0.199744	1.01159	1.31769	1.64872	-13.9996	1.65839e-36	Bacteria		Actinobacteria	Coriobacteriia	Coriobacteriales	Atopobiaceae	Lancefieldella	Lancefieldella parvula
G000024265	1.80265	0.198799	1.47197	1.80164	2.10267	34.6678	1.94422e-122	Bacteria		Actinobacteria	Coriobacteriia	Eggerthellales	Eggerthellaceae	Eggerthella	Eggerthella lenta
G000024285	-0.5109	0.454702	-1.26675	-0.502417	0.157909	-86.6039	8.67362e-261	Bacteria		Firmicutes	Bacilli	Bacillales	Alicyclobacillaceae	Alicyclobacillus	Alicyclobacillus acidocaldarius
G000024565	1.75277	0.293875	1.27465	1.75481	2.23857	20.0573	2.174e-62	Bacteria		Fusobacteria	Fusobacteriia	Fusobacteriales	Leptotrichiaceae	Streptobacillus	Streptobacillus moniliformis
G000024765	0.824629	0.37306	0.221676	0.830355	1.44458	-33.9582	9.28518e-120	Bacteria		Proteobacteria	Gammaproteobacteria	Chromatiales	Halothiobacillaceae	Halothiobacillus	Halothiobacillus neapolitanus
G000024885	0.428553	1.03055	-1.27987	0.534442	1.8189	-19.9795	4.73585e-62	Bacteria		Proteobacteria	Epsilonproteobacteria	Campylobacterales	Campylobacteraceae	Sulfurospirillum	Sulfurospirillum deleyianum
G000024945	0.9437	0.232269	0.566665	0.951395	1.33989	-44.289	4.17121e-156	Bacteria		Firmicutes	Negativicutes	Veillonellales	Veillonellaceae	Veillonella	Veillonella parvula
G000025085	1.1523	0.463113	0.44474	1.11663	1.94669	-13.2039	2.80228e-33	Bacteria		Firmicutes	Bacilli	Bacillales	Staphylococcaceae	Staphylococcus	Staphylococcus lugdunensis
G000025205	1.20598	0.145991	0.967411	1.20548	1.4504	-34.5328	6.25826e-122	Bacteria		Actinobacteria	Actinomycetia	Bifidobacteriales	Bifidobacteriaceae	Gardnerella	Gardnerella vaginalis
G000025225	0.749233	0.149405	0.494117	0.754581	1.00174	-94.8852	7.00298e-276	Bacteria		Firmicutes	Clostridia	Eubacteriales	Oscillospiraceae	Mageeibacillus	Mageeibacillus indolicus
G000025305	1.11018	0.30154	0.619002	1.09261	1.57887	-23.073	1.89145e-75	Bacteria		Firmicutes	Negativicutes	Acidaminococcales	Acidaminococcaceae	Acidaminococcus	Acidaminococcus fermentans
G000025405	1.46759	0.211138	1.11906	1.47935	1.78903	0.90401	0.366536	Bacteria		Proteobacteria	Gammaproteobacteria	Enterobacterales	Erwiniaceae	Pantoea	Pantoea ananatis
G000025565	1.85534	0.207644	1.50563	1.85534	2.20626	38.2662	1.33638e-135	Bacteria		Proteobacteria	Gammaproteobacteria	Enterobacterales	Enterobacteriaceae	Enterobacter	Enterobacter cloacae
G000025705	0.385807	0.541391	-0.585282	0.419435	1.17752	-39.6106	2.43257e-140	Bacteria		Proteobacteria	Betaproteobacteria	Nitrosomonadales	Gallionellaceae	Sideroxydans	Sideroxydans lithotrophicus
G000025905	-1.08705	1.36527	-3.49577	-0.929828	0.738337	-37.2835	4.47767e-132	Bacteria		Verrucomicrobia	Opitutae	Puniceicoccales	Puniceicoccaceae	Coraliomargarita	Coraliomargarita akajimensis
G000025925	0.441142	0.378617	-0.162256	0.432769	1.13515	-53.717	9.70821e-185	Bacteria		Bacteroidetes	Bacteroidia	Bacteroidales	Prevotellaceae	Prevotella	Prevotella ruminicola
G000025945	1.94986	0.293114	1.4528	1.94842	2.44009	33.5575	3.10742e-118	Bacteria		Proteobacteria	Deltaproteobacteria	Desulfobacterales	Desulfocapsaceae	Desulfotalea	Desulfotalea psychrophila
G000025965	0.953698	0.440174	0.203454	0.963796	1.65137	-22.916	8.95656e-75	Bacteria		Proteobacteria	Betaproteobacteria	Rhodocyclales	Rhodocyclaceae	Aromatoleum	Aromatoleum aromaticum
G000026065	1.86204	0.272933	1.42862	1.84612	2.31081	29.6035	1.00489e-102	Bacteria		Firmicutes	Bacilli	Lactobacillales	Lactobacillaceae	Latilactobacillus	Latilactobacillus sakei
G000026105	-0.143333	0.37047	-0.74017	-0.157205	0.481078	-86.4515	1.69049e-260	Bacteria		Proteobacteria	Gammaproteobacteria	Pseudomonadales	Pseudomonadaceae	Pseudomonas	Pseudomonas entomophila
G000026125	0.364067	0.424418	-0.31253	0.346371	1.03551	-51.5521	1.65916e-178	Bacteria		Proteobacteria	Betaproteobacteria	Burkholderiales	Oxalobacteraceae	Herminiimonas	Herminiimonas arsenicoxydans
G000026325	1.36294	0.25107	0.963848	1.37374	1.7579	-7.57619	2.50648e-13	Bacteria		Proteobacteria	Gammaproteobacteria	Enterobacterales	Enterobacteriaceae	Escherichia	Escherichia coli
G000026345	1.28243	0.254453	0.874685	1.27321	1.67618	-13.8033	1.05216e-35	Bacteria		Proteobacteria	Gammaproteobacteria	Enterobacterales	Enterobacteriaceae	Escherichia	Escherichia coli
G000026405	0.688621	0.289771	0.21773	0.684078	1.19245	-53.1059	5.33545e-183	Bacteria		Firmicutes	Bacilli	Lactobacillales	Lactobacillaceae	Leuconostoc	Leuconostoc citreum
G000026745	1.11153	0.107835	0.925784	1.10715	1.2893	-64.269	1.35883e-212	Bacteria		Firmicutes	Bacilli	Lactobacillales	Streptococcaceae	Streptococcus	Streptococcus suis
G000027145	0.216395	0.809691	-1.12381	0.260603	1.48359	-30.6698	5.46443e-107	Bacteria		Firmicutes	Bacilli	Bacillales	Listeriaceae	Listeria	Listeria seeligeri
G000027165	1.155	0.0998103	0.983576	1.15678	1.31547	-60.7258	1.12253e-203	Bacteria		Firmicutes	Bacilli	Lactobacillales	Streptococcaceae	Streptococcus	Streptococcus mitis
G000027225	1.46539	0.306577	0.97249	1.48229	1.94919	0.478879	0.632287	Bacteria		Proteobacteria	Gammaproteobacteria	Enterobacterales	Morganellaceae	Xenorhabdus	Xenorhabdus bovienii
G000027305	0.909118	0.250843	0.48441	0.911326	1.31023	-43.7671	2.11247e-154	Bacteria		Proteobacteria	Gammaproteobacteria	Pasteurellales	Pasteurellaceae	Haemophilus	Haemophilus influenzae
G000055945	0.908557	0.192108	0.608064	0.909327	1.22468	-57.2066	2.14532e-194	Bacteria		Proteobacteria	Deltaproteobacteria	Desulfovibrionales	Desulfovibrionaceae	Lawsonia	Lawsonia intracellularis
G000056065	0.106052	0.379697	-0.52729	0.122133	0.728151	-71.2146	5.95578e-229	Bacteria		Firmicutes	Bacilli	Lactobacillales	Lactobacillaceae	Lactobacillus	Lactobacillus delbrueckii
G000060345	0.376827	0.415313	-0.311436	0.394721	1.03436	-52.0678	5.21966e-180	Bacteria		Bacteroidetes	Flavobacteriia	Flavobacteriales	Flavobacteriaceae	Gramella	Gramella forsetii
G000063585	0.735014	0.511336	-0.0513598	0.708861	1.58474	-28.2803	2.3693e-97	Bacteria		Firmicutes	Clostridia	Eubacteriales	Clostridiaceae	Clostridium	Clostridium botulinum
G000064305	0.391448	0.388684	-0.232678	0.38783	1.01984	-54.8827	5.12028e-188	Bacteria		Bacteroidetes	Flavobacteriia	Flavobacteriales	Flavobacteriaceae	Flavobacterium	Flavobacterium psychrophilum
G000067205	0.348499	0.344003	-0.265015	0.365319	0.895192	-64.5083	3.511e-213	Bacteria		Proteobacteria	Betaproteobacteria	Burkholderiales	Alcaligenaceae	Bordetella	Bordetella petrii
G000069225	1.76385	0.665254	0.683809	1.76416	2.87909	9.19356	2.12853e-18	Bacteria		Actinobacteria	Actinomycetia	Micrococcales	Microbacteriaceae	Clavibacter	Clavibacter michiganensis
G000069785	0.970027	0.238525	0.583862	0.975801	1.36638	-40.92	7.26213e-145	Bacteria		Proteobacteria	Betaproteobacteria	Burkholderiales	Burkholderiaceae	Cupriavidus	Cupriavidus taiwanensis
G000069945	0.86321	0.219855	0.497956	0.876864	1.20749	-54.1121	7.41454e-186	Bacteria		Actinobacteria	Actinomycetia	Corynebacteriales	Corynebacteriaceae	Corynebacterium	Corynebacterium urealyticum
G000069965	1.06385	0.329262	0.542075	1.0579	1.58882	-23.9444	3.46808e-79	Bacteria		Proteobacteria	Gammaproteobacteria	Enterobacterales	Morganellaceae	Proteus	Proteus mirabilis
G000072485	0.275909	0.343237	-0.237304	0.274428	0.844035	-68.8819	1.29694e-223	Bacteria		Proteobacteria	Gammaproteobacteria	Xanthomonadales	Xanthomonadaceae	Stenotrophomonas	Stenotrophomonas maltophilia
G000091125	0.880148	0.340321	0.297748	0.880396	1.4721	-33.9621	8.96845e-120	Bacteria		Proteobacteria	Alphaproteobacteria	Sphingomonadales	Sphingomonadaceae	Sphingobium	Sphingobium indicum
G000091465	0.971864	0.303332	0.45345	0.990765	1.47745	-32.0564	1.91471e-112	Bacteria		Proteobacteria	Gammaproteobacteria	Vibrionales	Vibrionaceae	Vibrio	Vibrio atlanticus
G000091565	1.58614	0.268207	1.11859	1.591	1.99132	9.55181	1.31754e-19	Bacteria		Proteobacteria	Gammaproteobacteria	Enterobacterales	Erwiniaceae	Erwinia	Erwinia amylovora
G000091765	1.06703	0.481361	0.294235	1.05827	1.87469	-16.2465	6.43323e-46	Bacteria		Firmicutes	Bacilli	Lactobacillales	Lactobacillaceae	Lactobacillus	Lactobacillus crispatus
G000091985	1.34117	0.386942	0.738826	1.3409	1.94309	-6.04099	3.51299e-09	Bacteria		Proteobacteria	Epsilonproteobacteria	Campylobacterales	Helicobacteraceae	Helicobacter	Helicobacter mustelae
G000092025	-0.020636	0.575852	-0.954015	0.000706827	0.877002	-51.3565	6.20374e-178	Bacteria		Proteobacteria	Alphaproteobacteria	Hyphomicrobiales	Rhizobiaceae	Agrobacterium	Agrobacterium fabrum
G000092045	1.46334	0.456162	0.778174	1.43911	2.20903	0.232079	0.816595	Bacteria		Proteobacteria	Alphaproteobacteria	Hyphomicrobiales	Rhizobiaceae	Rhizobium	Rhizobium etli
G000092265	0.569117	0.517658	-0.258138	0.589394	1.38424	-34.3444	3.20807e-121	Bacteria		Proteobacteria	Gammaproteobacteria	Moraxellales	Moraxellaceae	Moraxella	Moraxella catarrhalis
G000092365	0.995656	0.162998	0.721349	1.00593	1.26386	-56.736	4.04371e-193	Bacteria		Actinobacteria	Actinomycetia	Actinomycetales	Actinomycetaceae	Arcanobacterium	Arcanobacterium haemolyticum
G000092505	0.849383	0.430971	0.16035	0.854335	1.55888	-28.2463	3.26308e-97	Bacteria		Firmicutes	Bacilli	Lactobacillales	Lactobacillaceae	Leuconostoc	Leuconostoc kimchii
G000093085	1.14771	0.419551	0.484301	1.14261	1.86299	-14.7937	8.65399e-40	Bacteria		Firmicutes	Bacilli	Bacillales	Bacillaceae	Salisediminibacterium	Salisediminibacterium selenitireducens
G000143085	-0.00728804	1.12108	-1.88659	0.132486	1.6642	-26.1416	1.71981e-88	Bacteria		Proteobacteria	Gammaproteobacteria	Chromatiales	Chromatiaceae	Nitrosococcus	Nitrosococcus watsonii
G000143165	0.526512	1.00123	-1.04032	0.501991	2.24598	-18.6079	4.3221e-56	Bacteria		Chloroflexi	Dehalococcoidia			Dehalogenimonas	Dehalogenimonas lykanthroporepellens
G000143625	0.813624	0.308123	0.288574	0.807698	1.27814	-41.8292	5.90695e-148	Bacteria		Proteobacteria	Gammaproteobacteria	Enterobacterales	Enterobacteriaceae	Candidatus Regiella	Candidatus Regiella insecticola
G000143765	0.782799	0.357648	0.1748	0.792303	1.35747	-37.7606	8.57206e-134	Bacteria		Bacteroidetes	Sphingobacteriia	Sphingobacteriales	Sphingobacteriaceae	Sphingobacterium	Sphingobacterium spiritivorum
G000143825	1.04964	0.579274	0.0874227	1.06448	1.96193	-14.1008	6.37338e-37	Bacteria		Actinobacteria	Actinomycetia	Corynebacteriales	Corynebacteriaceae	Corynebacterium	Corynebacterium genitalium
G000143845	1.99127	0.412611	1.35419	1.9934	2.65335	25.8462	2.9896e-87	Bacteria		Actinobacteria	Coriobacteriia	Coriobacteriales	Atopobiaceae	Olsenella	Olsenella uli
G000143965	0.814285	0.9455	-0.801941	0.8849	2.1522	-13.6175	6.00294e-35	Bacteria		Proteobacteria	Deltaproteobacteria	Desulfarculales	Desulfarculaceae	Desulfarculus	Desulfarculus baarsii
G000144405	0.798693	0.296517	0.343353	0.784341	1.30153	-44.4735	1.04983e-156	Bacteria		Bacteroidetes	Bacteroidia	Bacteroidales	Prevotellaceae	Prevotella	Prevotella melaninogenica
G000144625	1.13667	0.100368	0.966499	1.13483	1.31503	-64.0402	4.97294e-212	Bacteria		Firmicutes	Clostridia	Eubacteriales	Lachnospiraceae	Lacrimispora	Lacrimispora saccharolytica
G000144735	1.08175	0.167155	0.799334	1.08788	1.36014	-45.0235	1.75485e-158	Bacteria		Actinobacteria	Actinomycetia	Propionibacteriales	Propionibacteriaceae	Cutibacterium	Cutibacterium acnes
G000145035	1.1242	0.089113	0.979164	1.12581	1.26377	-74.9272	3.80327e-237	Bacteria		Firmicutes	Clostridia	Eubacteriales	Lachnospiraceae	Butyrivibrio	Butyrivibrio proteoclasticus
G000145255	0.468385	0.519634	-0.367896	0.517597	1.23976	-38.0909	5.63648e-135	Bacteria		Proteobacteria	Betaproteobacteria	Nitrosomonadales	Gallionellaceae	Gallionella	Gallionella capsiferriformans
G000145275	1.091	0.108556	0.897804	1.089	1.26736	-67.6238	1.13716e-220	Bacteria		Firmicutes	Clostridia	Eubacteriales	Clostridiaceae	Clostridium	Clostridium cellulovorans
G000145515	1.07885	0.157732	0.834957	1.075	1.33303	-48.0823	4.20172e-168	Bacteria		Actinobacteria	Actinomycetia	Propionibacteriales	Propionibacteriaceae	Cutibacterium	Cutibacterium acnes
G000145555	1.07365	0.153267	0.825076	1.07977	1.30391	-50.1608	2.13073e-174	Bacteria		Actinobacteria	Actinomycetia	Propionibacteriales	Propionibacteriaceae	Cutibacterium	Cutibacterium acnes
G000145615	0.634408	0.403534	-0.0465869	0.639291	1.28519	-40.8214	1.58028e-144	Bacteria		Firmicutes	Clostridia	Thermoanaerobacterales	Thermoanaerobacterales Family III. Incertae Sedis	Thermoanaerobacterium	Thermoanaerobacterium thermosaccharolyticum
G000146165	0.775414	0.390535	0.127524	0.7829	1.36985	-34.959	1.5752e-123	Bacteria		Proteobacteria	Gammaproteobacteria	Alteromonadales	Shewanellaceae	Shewanella	Shewanella oneidensis
G000146185	0.72105	0.233072	0.362749	0.732789	1.08645	-63.2423	4.72989e-210	Bacteria		Firmicutes	Clostridia	Eubacteriales	Lachnospiraceae	Lachnospira	Lachnospira eligens
G000146285	1.10127	0.105705	0.932627	1.09772	1.2767	-67.5047	2.17163e-220	Bacteria		Actinobacteria	Actinomycetia	Actinomycetales	Actinomycetaceae	Mobiluncus	Mobiluncus curtisii
G000146345	1.24071	0.0986697	1.0722	1.23999	1.39972	-44.0549	2.41626e-155	Bacteria		Firmicutes	Tissierellia	Tissierellales	Peptoniphilaceae	Peptoniphilus	Peptoniphilus duerdenii
G000146675	0.727313	0.10582	0.553393	0.730114	0.901997	-138.109	0	Bacteria		Bacteroidetes	Bacteroidia	Bacteroidales	Prevotellaceae	Prevotella	Prevotella marshii
G000146855	1.32407	0.236244	0.914561	1.31377	1.71446	-11.3425	4.89698e-26	Bacteria		Firmicutes	Clostridia	Eubacteriales	Peptostreptococcaceae	Peptoanaerobacter	[Eubacterium] yurii
G000146895	1.10531	0.115689	0.909282	1.10409	1.29796	-60.9802	2.48984e-204	Bacteria		Actinobacteria	Actinomycetia	Actinomycetales	Actinomycetaceae	Mobiluncus	Mobiluncus mulieris
G000147055	1.59186	0.210995	1.24834	1.6024	1.91609	12.6837	3.30399e-31	Bacteria		Proteobacteria	Gammaproteobacteria	Enterobacterales	Pectobacteriaceae	Dickeya	Dickeya dadantii
G000147675	1.88165	0.205132	1.56865	1.87924	2.2231	41.3002	3.66333e-146	Bacteria		Firmicutes	Clostridia	Eubacteriales	Peptostreptococcaceae	Peptostreptococcus	Peptostreptococcus stomatis
G000147695	1.63269	0.365865	1.092	1.63653	2.22939	9.54688	1.36951e-19	Bacteria		Firmicutes	Clostridia	Thermoanaerobacterales	Thermoanaerobacteraceae	Thermoanaerobacter	Thermoanaerobacter wiegelii
G000148995	0.0481774	0.43366	-0.694298	0.0707563	0.741758	-65.0221	1.94981e-214	Bacteria		Firmicutes	Bacilli	Bacillales	Listeriaceae	Listeria	Listeria grayi
G000152245	1.32821	0.122172	1.12807	1.32416	1.51012	-21.2555	1.35408e-67	Bacteria		Firmicutes	Clostridia	Eubacteriales	Eubacteriaceae	Eubacterium	Eubacterium callanderi
G000152745	0.91397	0.332966	0.347083	0.929307	1.48059	-32.6808	7.22705e-115	Bacteria		Proteobacteria	Alphaproteobacteria	Maricaulales	Maricaulaceae	Oceanicaulis	Oceanicaulis sp. HTCC2633
G000152885	0.162186	0.460501	-0.618175	0.195694	0.882047	-56.2806	7.05592e-192	Bacteria		Proteobacteria	Gammaproteobacteria	Alteromonadales	Idiomarinaceae	Idiomarina	Idiomarina baltica
G000152985	0.184289	0.397927	-0.452293	0.194624	0.775466	-64.0198	5.58381e-212	Bacteria		Bacteroidetes	Flavobacteriia	Flavobacteriales	Flavobacteriaceae	Leeuwenhoekiella	Leeuwenhoekiella blandensis
G000153125	0.53586	1.1045	-1.36657	0.637336	2.2019	-16.6987	7.51228e-48	Bacteria		Proteobacteria	Gammaproteobacteria	Cellvibrionales	Halieaceae	Congregibacter	Congregibacter litoralis
G000153165	0.507351	0.410881	-0.134259	0.550552	1.12068	-46.2761	1.78412e-162	Bacteria		Bacteroidetes	Flavobacteriia	Flavobacteriales	Flavobacteriaceae	Maribacter	Maribacter sp. HTCC2170
G000153225	0.363089	0.291729	-0.1084	0.345338	0.870108	-75.067	1.89881e-237	Bacteria		Bacteroidetes	Flavobacteriia	Flavobacteriales	Flavobacteriaceae	Polaribacter	Polaribacter irgensii
G000153245	1.28165	0.345259	0.741377	1.2795	1.89346	-10.2183	6.29274e-22	Bacteria		Proteobacteria	Gammaproteobacteria	Alteromonadales	Pseudoalteromonadaceae	Pseudoalteromonas	Pseudoalteromonas tunicata
G000153405	1.03221	0.420322	0.353024	1.04086	1.7569	-20.2626	2.78303e-63	Bacteria		Proteobacteria	Gammaproteobacteria	Alteromonadales	Psychromonadaceae	Psychromonas	Psychromonas sp. CNPT3
G000153445	1.04998	0.495837	0.231845	1.07221	1.84096	-16.4597	7.91631e-47	Bacteria		Proteobacteria	Gammaproteobacteria	Cellvibrionales	Porticoccaceae		gamma proteobacterium HTCC2207
G000153605	1.52809	0.424916	0.865128	1.53728	2.24061	3.29686	0.00106532	Bacteria		Firmicutes	Bacilli	Bacillales	Paenibacillaceae	Paenibacillus	Paenibacillus larvae
G000153885	1.05213	0.132502	0.837945	1.05008	1.2739	-61.2697	4.51086e-205	Bacteria		Firmicutes	Clostridia	Eubacteriales	Eubacteriaceae	Eubacterium	Eubacterium ventriosum
G000153905	1.15854	0.0974135	0.992996	1.15818	1.31461	-61.4919	1.22157e-205	Bacteria		Firmicutes	Clostridia	Eubacteriales	Lachnospiraceae	Blautia	Blautia obeum
G000153925	1.22864	0.180589	0.950007	1.22537	1.51591	-25.4068	2.12056e-85	Bacteria		Firmicutes	Clostridia	Eubacteriales	Lachnospiraceae	Mediterraneibacter	[Ruminococcus] torques
G000154065	1.08167	0.108955	0.902418	1.08256	1.26098	-69.0894	4.28573e-224	Bacteria		Firmicutes	Clostridia	Eubacteriales	Lachnospiraceae	Dorea	Dorea longicatena
G000154205	0.88965	0.185411	0.581239	0.884912	1.22579	-61.3123	3.51185e-205	Bacteria		Bacteroidetes	Bacteroidia	Bacteroidales	Bacteroidaceae	Bacteroides	Bacteroides uniformis
G000154225	1.37783	0.161399	1.11499	1.38433	1.63991	-9.94035	5.99578e-21	Bacteria		Actinobacteria	Actinomycetia	Actinomycetales	Actinomycetaceae	Schaalia	Schaalia odontolytica
G000154245	1.12794	0.0968767	0.974906	1.12336	1.28648	-68.1501	6.5928e-222	Bacteria		Firmicutes	Clostridia	Eubacteriales	Clostridiaceae	Clostridium	Clostridium sp. L2-50
G000154285	1.24321	0.106123	1.08064	1.23442	1.40972	-40.4896	2.18196e-143	Bacteria		Firmicutes	Erysipelotrichia	Erysipelotrichales	Erysipelotrichaceae	Amedibacillus	Amedibacillus dolichus
G000154305	1.03834	0.108125	0.857471	1.0382	1.22554	-77.6348	6.64917e-243	Bacteria		Firmicutes	Clostridia	Eubacteriales	Lachnospiraceae	Anaerostipes	Anaerostipes caccae
G000154345	1.16429	0.13567	0.955514	1.16098	1.40884	-43.3048	7.00826e-153	Bacteria		Firmicutes	Clostridia	Eubacteriales	Oscillospiraceae		[Clostridium] leptum
G000154425	1.16596	0.147243	0.927799	1.16269	1.39157	-39.6742	1.45981e-140	Bacteria		Firmicutes	Clostridia	Eubacteriales	Lachnospiraceae	Coprococcus	Coprococcus eutactus
G000154445	1.35132	0.120289	1.16046	1.354	1.54345	-17.745	2.35955e-52	Bacteria		Firmicutes	Clostridia	Eubacteriales	Peptostreptococcaceae	Intestinibacter	Intestinibacter bartlettii
G000154465	1.06579	0.18251	0.763644	1.06593	1.34941	-42.985	8.01171e-152	Bacteria		Bacteroidetes	Bacteroidia	Bacteroidales	Rikenellaceae	Alistipes	Alistipes putredinis
G000154485	0.758327	0.283893	0.326621	0.745494	1.20869	-49.2948	8.47279e-172	Bacteria		Firmicutes	Erysipelotrichia	Erysipelotrichales	Erysipelotrichaceae	Erysipelatoclostridium	Erysipelatoclostridium ramosum
G000154505	1.31663	0.088226	1.17431	1.31289	1.45755	-32.0574	1.89702e-112	Bacteria		Firmicutes	Clostridia	Eubacteriales	Lachnospiraceae	Lachnoclostridium	[Clostridium] scindens
G000154525	0.44606	0.158828	0.188204	0.439722	0.712974	-127.432	0	Bacteria		Bacteroidetes	Bacteroidia	Bacteroidales	Bacteroidaceae	Bacteroides	Bacteroides stercoris
G000154565	1.22036	0.0940309	1.07594	1.2137	1.3751	-50.5558	1.42459e-175	Bacteria		Firmicutes	Clostridia	Eubacteriales	Oscillospiraceae	Anaerotruncus	Anaerotruncus colihominis
G000154805	1.13224	0.0979485	0.975409	1.13093	1.28998	-66.5273	4.55343e-218	Bacteria		Firmicutes	Erysipelotrichia	Erysipelotrichales	Erysipelotrichaceae	Erysipelatoclostridium	[Clostridium] spiroforme
G000154825	1.28426	0.259741	0.851687	1.30605	1.67228	-13.3818	5.39498e-34	Bacteria		Firmicutes	Clostridia	Eubacteriales	Eubacteriaceae	Anaerofustis	Anaerofustis stercorihominis
G000154845	0.785688	0.137583	0.563374	0.78956	1.01277	-97.7392	8.3439e-281	Bacteria		Bacteroidetes	Bacteroidia	Bacteroidales	Bacteroidaceae	Phocaeicola	Phocaeicola coprocola
G000155205	0.859006	0.16449	0.580026	0.859181	1.11721	-72.8365	1.4152e-232	Bacteria		Firmicutes	Clostridia	Eubacteriales	Lachnospiraceae	Mediterraneibacter	[Ruminococcus] lactaris
G000155435	1.22477	0.0854632	1.08121	1.22392	1.35067	-54.5916	3.33327e-187	Bacteria		Firmicutes	Clostridia	Eubacteriales			Clostridiales bacterium 1_7_47FAA
G000155495	0.85211	0.508322	0.03674	0.889083	1.66732	-23.8408	9.62046e-79	Bacteria		Proteobacteria	Epsilonproteobacteria	Campylobacterales	Helicobacteraceae	Helicobacter	Helicobacter pullorum
G000155515	-0.815493	0.457372	-1.52515	-0.812044	-0.107249	-99.4177	1.2217e-283	Bacteria		Firmicutes	Bacilli	Lactobacillales	Lactobacillaceae	Lacticaseibacillus	Lacticaseibacillus paracasei
G000155715	0.67385	0.455602	-0.0814661	0.670084	1.35696	-34.4248	1.59666e-121	Bacteria		Proteobacteria	Gammaproteobacteria				gamma proteobacterium HTCC5015
G000155855	1.13922	0.128535	0.936586	1.13974	1.35594	-49.6095	9.54396e-173	Bacteria		Firmicutes	Clostridia	Eubacteriales			[Bacteroides] pectinophilus
G000155875	1.09631	0.112722	0.91268	1.09717	1.27492	-64.183	2.21144e-212	Bacteria		Firmicutes	Clostridia	Eubacteriales	Lachnospiraceae	Coprococcus	Coprococcus comes
G000155915	1.83346	0.752119	0.707872	1.77797	3.31298	9.9828	4.25914e-21	Bacteria		Firmicutes	Bacilli	Lactobacillales	Lactobacillaceae	Lactobacillus	Lactobacillus jensenii
G000155955	0.742492	0.363252	0.130456	0.74961	1.31222	-39.3973	1.35414e-139	Bacteria		Firmicutes	Negativicutes	Selenomonadales	Selenomonadaceae	Mitsuokella	Mitsuokella multacida
G000156015	1.13816	0.12058	0.931045	1.13791	1.33325	-53.0589	7.27118e-183	Bacteria		Firmicutes	Clostridia	Eubacteriales	Lachnospiraceae	Butyrivibrio	Butyrivibrio crossotus
G000156035	1.19284	0.110057	1.02072	1.19553	1.3669	-48.1954	1.8878e-168	Bacteria		Firmicutes	Clostridia	Eubacteriales	Lachnospiraceae	Tyzzerella	Tyzzerella nexilis
G000156055	1.11289	0.118005	0.910027	1.1205	1.29375	-58.4992	7.43629e-198	Bacteria		Firmicutes	Clostridia	Eubacteriales	Peptostreptococcaceae	Peptacetobacter	Peptacetobacter hiranonis
G000156175	0.720299	0.395423	0.00706609	0.744525	1.36997	-37.3145	3.45962e-132	Bacteria		Actinobacteria	Coriobacteriia	Coriobacteriales	Coriobacteriaceae	Collinsella	Collinsella intestinalis
G000156215	1.61417	0.401487	0.971814	1.60849	2.28878	7.77731	6.38685e-14	Bacteria		Actinobacteria	Coriobacteriia	Coriobacteriales	Coriobacteriaceae	Collinsella	Collinsella stercoris
G000156435	0.623736	0.341233	0.0369487	0.631823	1.1456	-48.9	1.33049e-170	Bacteria		Actinobacteria	Actinomycetia	Streptomycetales	Streptomycetaceae	Streptomyces	Streptomyces viridosporus
G000156515	1.01661	0.185705	0.694924	1.01577	1.3146	-47.5418	1.95835e-166	Bacteria		Firmicutes	Clostridia	Eubacteriales	Lachnospiraceae	Lachnoclostridium	[Clostridium] hylemonae
G000156535	1.12147	0.126024	0.919571	1.12527	1.31603	-53.4154	6.98139e-184	Bacteria		Firmicutes	Clostridia	Eubacteriales	Lachnospiraceae	Roseburia	Roseburia intestinalis
G000156575	1.30343	0.189645	0.974562	1.31	1.5933	-16.3065	3.56785e-46	Bacteria		Firmicutes	Tissierellia	Tissierellales	Peptoniphilaceae	Anaerococcus	Anaerococcus lactolyticus
G000156595	1.1078	0.149389	0.841269	1.10954	1.35046	-46.8905	2.08939e-164	Bacteria		Actinobacteria	Actinomycetia	Corynebacteriales	Corynebacteriaceae	Corynebacterium	Corynebacterium glucuronolyticum
G000156655	1.13031	0.126314	0.928189	1.13955	1.3285	-51.8933	1.67808e-179	Bacteria		Firmicutes	Erysipelotrichia	Erysipelotrichales	Erysipelotrichaceae	Holdemanella	Holdemanella biformis
G000156675	1.13917	0.0825982	0.998662	1.14189	1.27287	-77.2114	5.14577e-242	Bacteria		Firmicutes	Clostridia	Eubacteriales	Lachnospiraceae	Blautia	Blautia hansenii
G000157355	-0.81798	0.437255	-1.4708	-0.798377	-0.0943791	-104.105	2.50489e-291	Bacteria		Firmicutes	Bacilli	Lactobacillales	Enterococcaceae	Enterococcus	Enterococcus casseliflavus
G000157915	0.84717	0.112847	0.661568	0.85134	1.03983	-108.267	6.88748e-298	Bacteria		Bacteroidetes	Bacteroidia	Bacteroidales	Bacteroidaceae	Phocaeicola	Phocaeicola coprophilus
G000157935	0.746179	0.347518	0.16029	0.749251	1.29578	-40.9688	4.94578e-145	Bacteria		Bacteroidetes	Bacteroidia	Bacteroidales	Prevotellaceae	Prevotella	Prevotella copri
G000157955	1.20462	0.103152	1.03487	1.20293	1.3684	-49.1365	2.55071e-171	Bacteria		Firmicutes	Clostridia	Eubacteriales	Oscillospiraceae	Subdoligranulum	Subdoligranulum variabile
G000157975	1.23263	0.0932427	1.0918	1.22671	1.38181	-48.3512	6.28153e-169	Bacteria		Firmicutes	Clostridia	Eubacteriales	Lachnospiraceae	Blautia	Blautia hydrogenotrophica
G000157995	1.29006	0.098305	1.13218	1.29146	1.45236	-34.1768	1.37928e-120	Bacteria		Firmicutes	Erysipelotrichia	Erysipelotrichales	Erysipelotrichaceae	Holdemania	Holdemania filiformis
G000158075	1.25131	0.1313	1.05168	1.24289	1.45748	-31.491	3.12064e-110	Bacteria		Firmicutes	Clostridia	Eubacteriales	Lachnospiraceae	Enterocloster	Enterocloster asparagiformis
G000158195	-1.43458	0.407183	-2.13124	-1.41173	-0.834439	-142.08	0	Bacteria		Fusobacteria	Fusobacteriia	Fusobacteriales	Fusobacteriaceae	Fusobacterium	Fusobacterium mortiferum
G000158215	0.854795	0.268084	0.405585	0.860229	1.29155	-45.0049	2.01394e-158	Bacteria		Fusobacteria	Fusobacteriia	Fusobacteriales	Fusobacteriaceae	Fusobacterium	Fusobacterium periodonticum
G000158275	0.889242	0.308036	0.396381	0.889717	1.40285	-36.9312	8.46417e-131	Bacteria		Fusobacteria	Fusobacteriia	Fusobacteriales	Fusobacteriaceae	Fusobacterium	Fusobacterium nucleatum
G000158295	0.319731	0.507761	-0.470527	0.320314	1.15941	-44.8368	7.00996e-158	Bacteria		Fusobacteria	Fusobacteriia	Fusobacteriales	Fusobacteriaceae	Fusobacterium	Fusobacterium necrophorum
G000158315	2.22936	0.544507	1.29608	2.20507	3.12497	28.3307	1.47255e-97	Bacteria		Fusobacteria	Fusobacteriia	Fusobacteriales	Fusobacteriaceae	Fusobacterium	Fusobacterium ulcerans
G000158455	1.89108	0.90683	0.370175	1.86191	3.3669	9.55033	1.33293e-19	Bacteria		Proteobacteria	Epsilonproteobacteria	Campylobacterales	Helicobacteraceae	Helicobacter	Helicobacter winghamensis
G000158475	1.07779	0.113028	0.89209	1.08364	1.26128	-67.2854	7.16377e-220	Bacteria		Proteobacteria	Betaproteobacteria	Burkholderiales	Oxalobacteraceae	Oxalobacter	Oxalobacter formigenes
G000158495	1.62796	0.524038	0.747344	1.63025	2.55038	6.48475	2.63142e-10	Bacteria		Proteobacteria	Betaproteobacteria	Burkholderiales	Oxalobacteraceae	Oxalobacter	Oxalobacter formigenes
G000158615	1.02875	0.270805	0.58361	1.02875	1.4484	-31.7052	4.51104e-111	Bacteria		Proteobacteria	Betaproteobacteria	Neisseriales	Neisseriaceae	Eikenella	Eikenella corrodens
G000158655	1.07682	0.12343	0.844503	1.08834	1.27171	-61.7722	2.36451e-206	Bacteria		Firmicutes	Clostridia	Eubacteriales	Oscillospiraceae		[Clostridium] methylpentosum
G000159015	0.764807	0.288815	0.28028	0.77432	1.21064	-48.006	7.21079e-168	Bacteria		Actinobacteria	Actinomycetia	Actinomycetales	Actinomycetaceae	Gleimia	Gleimia coleocanis
G000159035	0.932687	0.248107	0.516134	0.949298	1.36192	-42.3497	1.05069e-149	Bacteria		Actinobacteria	Actinomycetia	Actinomycetales	Actinomycetaceae	Actinomyces	Actinomyces urogenitalis
G000159055	1.07575	0.094962	0.919045	1.07931	1.23925	-80.5156	7.71167e-249	Bacteria		Firmicutes	Clostridia	Eubacteriales	Clostridiaceae	Clostridium	Clostridium sp. M62/1
G000159075	1.29818	0.182863	1.01042	1.29767	1.58654	-17.4849	3.13075e-51	Bacteria		Bacteroidetes	Bacteroidia	Bacteroidales	Bacteroidaceae	Bacteroides	Bacteroides sp. D2
G000159095	1.56287	0.232224	1.19085	1.56087	1.94019	9.02715	7.57692e-18	Bacteria		Firmicutes	Tissierellia	Tissierellales	Peptoniphilaceae	Anaerococcus	Anaerococcus tetradius
G000159115	1.02757	0.266381	0.575861	1.02053	1.45737	-32.3208	1.79154e-113	Bacteria		Actinobacteria	Actinomycetia	Corynebacteriales	Corynebacteriaceae	Corynebacterium	Corynebacterium accolens
G000159155	1.03733	0.279561	0.542678	1.06005	1.48368	-30.0986	1.03472e-104	Bacteria		Actinobacteria	Actinomycetia	Bifidobacteriales	Bifidobacteriaceae	Gardnerella	Gardnerella vaginalis
G000159215	1.24475	0.343092	0.641054	1.24789	1.77176	-12.4342	3.16544e-30	Bacteria		Firmicutes	Bacilli	Lactobacillales	Lactobacillaceae	Limosilactobacillus	Limosilactobacillus fermentum
G000159235	0.625727	0.212903	0.263454	0.618696	0.952685	-78.1879	4.65897e-244	Bacteria		Actinobacteria	Actinomycetia	Actinomycetales	Actinomycetaceae	Fannyhessea	Fannyhessea vaginae
G000159315	1.21193	0.525446	0.404761	1.1743	2.06754	-9.36791	5.54074e-19	Bacteria		Firmicutes	Bacilli	Lactobacillales	Lactobacillaceae	Lentilactobacillus	Lentilactobacillus hilgardii
G000159335	0.597558	0.678825	-0.59028	0.6264	1.66438	-25.3524	3.59888e-85	Bacteria		Firmicutes	Bacilli	Lactobacillales	Lactobacillaceae	Lactobacillus	Lactobacillus jensenii
G000159435	0.861737	0.268675	0.407028	0.858569	1.30805	-44.3891	1.97199e-156	Bacteria		Firmicutes	Bacilli	Lactobacillales	Lactobacillaceae	Limosilactobacillus	Limosilactobacillus vaginalis
G000159495	0.0577558	0.385049	-0.629973	0.0466667	0.729875	-72.7333	2.39499e-232	Bacteria		Firmicutes	Bacilli	Lactobacillales	Lactobacillaceae	Lacticaseibacillus	Lacticaseibacillus paracasei
G000159635	0.671359	0.249772	0.267577	0.662979	1.06314	-62.9926	1.9864e-209	Bacteria		Actinobacteria	Actinomycetia	Corynebacteriales	Corynebacteriaceae	Corynebacterium	Corynebacterium lipophiloflavum
G000159995	0.851183	0.138501	0.631314	0.853107	1.07568	-87.6333	9.8324e-263	Bacteria		Bacteroidetes	Bacteroidia	Bacteroidales	Prevotellaceae	Alloprevotella	Alloprevotella tannerae
G000160035	1.1977	0.101327	1.0455	1.19221	1.36678	-51.3872	5.04208e-178	Bacteria		Firmicutes	Clostridia	Eubacteriales	Lachnospiraceae	Catonella	Catonella morbi
G000160055	2.02804	0.409273	1.32913	2.0077	2.71475	27.8537	1.33304e-95	Bacteria		Firmicutes	Negativicutes	Veillonellales	Veillonellaceae	Dialister	Dialister invisus
G000160075	0.919955	0.172415	0.624459	0.934168	1.18929	-62.4184	5.48182e-208	Bacteria		Firmicutes	Bacilli	Lactobacillales	Aerococcaceae	Abiotrophia	Abiotrophia defectiva
G000160095	1.23561	0.0941974	1.09298	1.24131	1.39001	-47.2285	1.84053e-165	Bacteria		Firmicutes	Clostridia	Eubacteriales	Clostridiaceae	Hungatella	Hungatella hathewayi
G000160115	1.08049	0.132318	0.847813	1.08822	1.29535	-57.0691	5.04967e-194	Bacteria		Firmicutes	Clostridia	Eubacteriales	Lachnospiraceae	Shuttleworthia	Shuttleworthia satelles
G000160135	1.17547	0.118694	0.978145	1.17667	1.36055	-47.6154	1.15829e-166	Bacteria		Firmicutes	Clostridia	Eubacteriales	Lachnospiraceae	Oribacterium	Oribacterium sp. oral taxon 078
G000160435	1.1258	0.326655	0.602914	1.11991	1.65454	-20.3428	1.24701e-63	Bacteria		Proteobacteria	Betaproteobacteria	Neisseriales	Neisseriaceae	Kingella	Kingella oralis
G000160535	1.26221	0.207265	0.929227	1.25709	1.60498	-18.8975	2.39042e-57	Bacteria		Bacteroidetes	Bacteroidia	Bacteroidales	Prevotellaceae	Prevotella	Prevotella bergensis
G000160555	1.09821	0.326742	0.548446	1.10371	1.61323	-22.0257	6.2304e-71	Bacteria		Firmicutes	Negativicutes	Selenomonadales	Selenomonadaceae	Selenomonas	Selenomonas noxia
G000160575	2.14319	0.418867	1.50747	2.1213	2.85004	32.7138	5.39086e-115	Bacteria		Firmicutes	Bacilli	Lactobacillales	Lactobacillaceae	Weissella	Weissella paramesenteroides
G000160615	1.11553	0.113619	0.928532	1.11214	1.29279	-60.2922	1.47977e-202	Bacteria		Actinobacteria	Actinomycetia	Actinomycetales	Actinomycetaceae	Mobiluncus	Mobiluncus mulieris
G000160635	1.01462	0.110576	0.837345	1.01705	1.19201	-80.2041	3.31002e-248	Bacteria		Firmicutes	Clostridia	Eubacteriales	Lachnospiraceae	Oribacterium	Oribacterium sinus
G000160655	1.16871	0.166198	0.879493	1.16136	1.45323	-34.8187	5.28163e-123	Bacteria		Proteobacteria	Gammaproteobacteria	Cardiobacteriales	Cardiobacteriaceae	Cardiobacterium	Cardiobacterium hominis
G000160675	1.25656	0.169473	0.988731	1.25303	1.53708	-23.7787	1.77309e-78	Bacteria		Firmicutes	Bacilli	Lactobacillales	Carnobacteriaceae	Granulicatella	Granulicatella adiacens
G000160695	0.993804	0.374608	0.351154	1.01444	1.60339	-24.7857	9.03378e-83	Bacteria		Firmicutes	Negativicutes	Selenomonadales	Selenomonadaceae	Selenomonas	Selenomonas flueggei
G000160835	2.13325	0.574798	1.20894	2.12183	2.99311	23.4936	2.95393e-77	Bacteria		Firmicutes	Bacilli	Lactobacillales	Lactobacillaceae	Limosilactobacillus	Limosilactobacillus antri
G000160875	2.21298	0.293644	1.75027	2.19334	2.7228	51.4181	4.09367e-178	Bacteria		Firmicutes	Bacilli	Lactobacillales	Lactobacillaceae	Lactobacillus	Lactobacillus iners
G000161895	1.31236	0.841081	0.035739	1.2787	2.61165	-3.46428	0.000589285	Bacteria		Firmicutes	Bacilli	Lactobacillales	Lactobacillaceae	Lactobacillus	Lactobacillus jensenii
G000161935	2.32331	0.582033	1.38143	2.30477	3.30896	29.7324	3.04497e-103	Bacteria		Firmicutes	Bacilli	Lactobacillales	Lactobacillaceae	Limosilactobacillus	Limosilactobacillus coleohominis
G000161975	1.23813	0.295324	0.763284	1.24826	1.76575	-14.8932	3.32761e-40	Bacteria		Firmicutes	Clostridia	Eubacteriales	Eubacteriales Family XIII. Incertae Sedis		[Eubacterium] saphenum
G000161995	2.23854	0.745626	1.02036	2.28995	3.45925	20.9351	3.32899e-66	Bacteria		Synergistetes	Synergistia	Synergistales	Synergistaceae	Jonquetella	Jonquetella anthropi
G000162015	0.919762	0.127938	0.720241	0.924189	1.14795	-84.1479	4.62692e-256	Bacteria		Firmicutes	Clostridia	Eubacteriales	Oscillospiraceae	Faecalibacterium	Faecalibacterium prausnitzii
G000162395	1.4411	0.599364	0.410892	1.46352	2.39132	-0.565746	0.571885	Bacteria		Firmicutes	Bacilli	Lactobacillales	Lactobacillaceae	Limosilactobacillus	Limosilactobacillus fermentum
G000162475	1.14977	0.189238	0.838813	1.15407	1.45751	-32.5816	1.74739e-114	Bacteria		Firmicutes	Bacilli	Lactobacillales	Carnobacteriaceae	Granulicatella	Granulicatella elegans
G000162575	2.3519	0.566768	1.50963	2.31634	3.26118	31.5419	1.96898e-110	Bacteria		Proteobacteria	Epsilonproteobacteria	Campylobacterales	Helicobacteraceae	Helicobacter	Helicobacter canadensis
G000162875	1.90485	0.246492	1.50362	1.90395	2.29533	36.253	2.53349e-128	Bacteria		Actinobacteria	Coriobacteriia	Eggerthellales	Eggerthellaceae	Slackia	Slackia exigua
G000162895	1.16747	0.224128	0.826873	1.16169	1.55043	-25.9295	1.33469e-87	Bacteria		Actinobacteria	Actinomycetia	Actinomycetales	Actinomycetaceae	Actinomyces	Actinomyces sp. oral taxon 848
G000163515	1.17821	0.0922297	1.03525	1.17701	1.32922	-60.6832	1.44506e-203	Bacteria		Firmicutes	Erysipelotrichia	Erysipelotrichales	Erysipelotrichaceae		Erysipelotrichaceae bacterium 5_2_54FAA
G000163595	1.50585	0.230134	1.10583	1.51028	1.8533	4.15428	3.99425e-05	Bacteria		Proteobacteria	Gammaproteobacteria	Enterobacterales	Yersiniaceae	Serratia	Serratia odorifera
G000163695	1.21602	0.173845	0.927045	1.22628	1.47893	-27.8449	1.44956e-95	Bacteria		Bacteroidetes					Bacteroidetes oral taxon 274
G000163775	1.10787	0.324394	0.530539	1.1059	1.66745	-21.5898	4.80895e-69	Bacteria		Proteobacteria	Betaproteobacteria	Neisseriales	Neisseriaceae	Simonsiella	Simonsiella muelleri
G000163895	1.5289	0.203057	1.17272	1.52142	1.8478	6.97822	1.25172e-11	Bacteria		Firmicutes	Clostridia	Eubacteriales	Peptostreptococcaceae	Filifactor	Filifactor alocis
G000164135	1.3375	0.393655	0.701436	1.35929	1.9473	-6.12479	2.17711e-09	Bacteria		Actinobacteria	Actinomycetia	Corynebacteriales	Mycobacteriaceae	Mycobacterium	Mycobacterium parascrofulaceum
G000164675	1.51545	0.184052	1.21277	1.51089	1.82475	6.23752	1.13467e-09	Bacteria		Firmicutes	Bacilli	Lactobacillales	Streptococcaceae	Streptococcus	Streptococcus parasanguinis
G000164695	1.49401	0.206259	1.15713	1.50372	1.81614	3.48645	0.000543873	Bacteria		Actinobacteria	Actinomycetia	Micrococcales	Micrococcaceae	Rothia	Rothia dentocariosa
G000164865	1.63118	0.227515	1.24624	1.63556	1.99884	15.2195	1.42975e-41	Bacteria		Proteobacteria	Gammaproteobacteria	Enterobacterales	Enterobacteriaceae	Pluralibacter	[Enterobacter] lignolyticus
G000164985	0.411486	0.346074	-0.167361	0.409663	0.963916	-60.4821	4.77394e-203	Bacteria		Firmicutes	Bacilli	Bacillales	Paenibacillaceae	Paenibacillus	Paenibacillus polymyxa
G000165505	0.502845	0.73889	-0.678307	0.524459	1.81059	-25.8551	2.74134e-87	Bacteria		Fusobacteria	Fusobacteriia	Fusobacteriales	Fusobacteriaceae	Ilyobacter	Ilyobacter polytropus
G000165675	1.3375	0.506347	0.537435	1.29066	2.22871	-4.76143	2.69393e-06	Bacteria		Firmicutes	Bacilli	Lactobacillales	Lactobacillaceae	Leuconostoc	Leuconostoc fallax
G000165735	1.42611	0.264091	0.961588	1.42068	1.86167	-2.41902	0.0160087	Bacteria		Firmicutes	Negativicutes	Veillonellales	Veillonellaceae	Megasphaera	Megasphaera micronuciformis
G000165905	1.47356	0.340741	0.908438	1.4834	2.03412	0.910248	0.363241	Bacteria		Actinobacteria	Actinomycetia	Bifidobacteriales	Bifidobacteriaceae	Bifidobacterium	Bifidobacterium bifidum
G000166395	0.0280013	0.368737	-0.552106	0.0410977	0.631409	-77.5647	9.32481e-243	Bacteria		Bacteroidetes	Cytophagia	Cytophagales	Spirosomaceae	Leadbetterella	Leadbetterella byssophila
G000166415	0.853408	0.391563	0.202389	0.843342	1.46286	-30.8835	7.76547e-108	Bacteria		Firmicutes	Clostridia	Halanaerobiales	Halanaerobiaceae	Halanaerobium	Halanaerobium hydrogeniformans
G000167195	1.24787	0.273677	0.802407	1.23844	1.75511	-15.3594	3.69135e-42	Bacteria		Cyanobacteria		Chroococcales	Aphanothecaceae	Crocosphaera	Crocosphaera watsonii
G000167355	-0.0136372	1.53344	-2.73867	0.154035	2.29077	-19.1946	1.22473e-58	Bacteria		Proteobacteria	Deltaproteobacteria	Desulfuromonadales	Desulfuromonadaceae	Desulfuromonas	Desulfuromonas acetoxidans
G000167435	0.91697	0.207757	0.577968	0.909937	1.26716	-52.0878	4.56778e-180	Bacteria		Firmicutes	Bacilli	Lactobacillales	Streptococcaceae	Streptococcus	Streptococcus pyogenes
G000168735	1.16529	0.206843	0.827903	1.16081	1.49382	-28.3074	1.83443e-97	Bacteria		Proteobacteria	Gammaproteobacteria			Candidatus Endoriftia	Candidatus Endoriftia persephone
G000168835	1.31014	0.304249	0.828338	1.3055	1.81485	-9.72295	3.40886e-20	Bacteria		Proteobacteria	Gammaproteobacteria	Enterobacterales	Yersiniaceae	Yersinia	Yersinia pestis
G000169035	1.42964	0.302617	0.948913	1.42461	1.92358	-1.87734	0.0612015	Bacteria		Actinobacteria	Coriobacteriia	Coriobacteriales	Coriobacteriaceae	Collinsella	Collinsella aerofaciens
G000169155	0.949516	0.274094	0.507875	0.955484	1.37373	-37.1066	1.95609e-131	Bacteria		Firmicutes	Negativicutes	Selenomonadales	Sporomusaceae	Thermosinus	Thermosinus carboxydivorans
G000169235	1.19596	0.100826	1.0287	1.18774	1.35494	-51.9891	8.83632e-180	Bacteria		Firmicutes	Clostridia	Eubacteriales	Lachnospiraceae	Dorea	Dorea formicigenerans
G000169255	1.15354	0.0884083	1.01063	1.15502	1.29626	-68.8881	1.25505e-223	Bacteria		Firmicutes	Clostridia	Eubacteriales	Oscillospiraceae	Pseudoflavonifractor	Pseudoflavonifractor capillosus
G000169295	0.842179	0.434475	0.0936379	0.842337	1.52756	-28.3501	1.22693e-97	Bacteria		Candidatus Saccharibacteria					candidate division TM7 genomosp. GTL1
G000169335	0.966271	0.212518	0.613825	0.970646	1.34084	-46.2812	1.71924e-162	Bacteria		Cyanobacteria		Chroococcales	Aphanothecaceae	Crocosphaera	Crocosphaera chwakensis
G000169655	1.5413	0.239422	1.15907	1.53121	1.95511	6.95413	1.45803e-11	Bacteria		Proteobacteria	Gammaproteobacteria	Enterobacterales	Yersiniaceae	Yersinia	Yersinia pestis
G000170715	0.804952	0.212892	0.46888	0.796659	1.13234	-61.355	2.73175e-205	Bacteria		Proteobacteria	Gammaproteobacteria	Thiotrichales	Thiotrichaceae	Beggiatoa	Beggiatoa sp. PS
G000170795	0.26067	0.369549	-0.383843	0.286321	0.852991	-64.8023	6.70011e-214	Bacteria		Bacteroidetes	Sphingobacteriia	Sphingobacteriales	Sphingobacteriaceae	Pedobacter	Pedobacter sp. BAL39
G000170815	-0.107465	0.38568	-0.73364	-0.100614	0.523129	-81.182	3.47315e-250	Bacteria		Bacteroidetes					unidentified eubacterium SCB49
G000170915	0.267549	0.413198	-0.503217	0.307694	0.852672	-57.6238	1.61448e-195	Bacteria		Proteobacteria	Betaproteobacteria	Burkholderiales	Burkholderiaceae	Limnobacter	Limnobacter sp. MED105
G000171335	-0.238679	0.397681	-0.937115	-0.214579	0.337987	-85.3312	2.35861e-258	Bacteria		Firmicutes	Clostridia	Eubacteriales	Lachnospiraceae	Epulopiscium	Epulopiscium sp. 'N.t. morphotype B'
G000171615	1.35358	0.261996	0.953583	1.35774	1.80653	-7.97469	1.62896e-14	Bacteria		Firmicutes	Bacilli	Bacillales	Bacillaceae	Bacillus	Bacillus coahuilensis
G000171775	1.48836	0.0920954	1.33265	1.48996	1.63293	6.58326	1.45221e-10	Bacteria		Planctomycetes	Planctomycetia	Gemmatales	Gemmataceae	Gemmata	Gemmata obscuriglobus
G000172075	0.0907095	0.713284	-1.16911	0.176215	1.08323	-38.3393	7.3376e-136	Bacteria		Proteobacteria	Gammaproteobacteria	Alteromonadales	Shewanellaceae	Shewanella	Shewanella benthica
G000172155	1.00083	0.53989	0.142935	0.994602	1.79536	-16.9376	7.09918e-49	Bacteria		Verrucomicrobia	Verrucomicrobiae	Verrucomicrobiales	Verrucomicrobiaceae	Verrucomicrobium	Verrucomicrobium spinosum
G000172375	0.899647	0.234668	0.542591	0.892412	1.2915	-47.5908	1.38043e-166	Bacteria		Proteobacteria	Gammaproteobacteria	Pasteurellales	Pasteurellaceae	Glaesserella	Glaesserella parasuis
G000172975	1.81383	0.584976	0.889785	1.80638	2.78238	12.1638	3.584e-29	Bacteria		Synergistetes	Synergistia	Synergistales	Synergistaceae	Dethiosulfovibrio	Dethiosulfovibrio peptidovorans
G000173095	0.253662	0.471479	-0.520606	0.266275	1.01785	-51.0898	3.76705e-177	Bacteria		Bacteroidetes	Flavobacteriia				Flavobacteria bacterium MS024-2A
G000173355	1.02266	0.177339	0.721482	1.02268	1.29609	-49.1023	3.23914e-171	Bacteria		Firmicutes	Tissierellia	Tissierellales	Peptoniphilaceae	Anaerococcus	Anaerococcus hydrogenalis
G000173655	1.09064	0.146223	0.851061	1.08738	1.34338	-50.2526	1.13464e-174	Bacteria		Actinobacteria	Actinomycetia	Corynebacteriales	Corynebacteriaceae	Corynebacterium	Corynebacterium amycolatum
G000173675	0.71337	0.229835	0.347191	0.726773	1.07457	-64.8013	6.73528e-214	Bacteria		Bacteroidetes	Flavobacteriia	Flavobacteriales	Flavobacteriaceae	Capnocytophaga	Capnocytophaga sputigena
G000173795	1.18063	0.181289	0.876916	1.18391	1.47376	-30.605	9.88694e-107	Bacteria		Firmicutes	Erysipelotrichia	Erysipelotrichales	Coprobacillaceae	Catenibacterium	Catenibacterium mitsuokai
G000173815	1.08621	0.140367	0.874997	1.08252	1.32587	-52.9807	1.21769e-182	Bacteria		Firmicutes	Clostridia	Eubacteriales	Lachnospiraceae	Marvinbryantia	Marvinbryantia formatexigens
G000173895	0.861131	0.108177	0.68648	0.862992	1.04456	-110.359	4.25327e-301	Bacteria		Proteobacteria	Betaproteobacteria	Neisseriales	Neisseriaceae	Neisseria	Neisseria cinerea
G000173915	1.09354	0.1644	0.815057	1.10833	1.34956	-44.3447	2.74944e-156	Bacteria		Firmicutes	Bacilli	Bacillales		Gemella	Gemella haemolysans
G000173975	1.04327	0.128844	0.817893	1.04108	1.24955	-64.3858	7.01711e-213	Bacteria		Firmicutes	Clostridia	Eubacteriales	Lachnospiraceae	Anaerobutyricum	Anaerobutyricum hallii
G000174015	1.60258	0.344722	1.02777	1.59092	2.13304	8.3856	8.78535e-16	Bacteria		Actinobacteria	Coriobacteriia	Coriobacteriales	Atopobiaceae	Lancefieldella	Lancefieldella rimae
G000174195	0.994443	0.129185	0.786159	0.991034	1.20278	-71.7743	3.2836e-230	Bacteria		Firmicutes	Clostridia	Eubacteriales	Lachnospiraceae	Roseburia	Roseburia inulinivorans
G000174355	1.41375	0.447209	0.68557	1.42374	2.15846	-1.98104	0.0482734	Bacteria		Proteobacteria	Betaproteobacteria	Neisseriales	Chromobacteriaceae	Pseudogulbenkiania	Pseudogulbenkiania ferrooxidans
G000174395	1.04538	0.0973055	0.893425	1.04752	1.21152	-84.8201	2.28753e-257	Bacteria		Firmicutes	Bacilli	Lactobacillales	Enterococcaceae	Enterococcus	Enterococcus faecium
G000174415	1.32413	0.370056	0.73844	1.30114	1.98392	-7.23793	2.35722e-12	Bacteria		Firmicutes	Clostridia	Eubacteriales	Syntrophomonadaceae	Dethiobacter	Dethiobacter alkaliphilus
G000174755	1.15885	0.197048	0.848261	1.15848	1.4707	-30.3682	8.66655e-106	Bacteria		Bacteroidetes	Flavobacteriia	Flavobacteriales	Flavobacteriaceae	Capnocytophaga	Capnocytophaga gingivalis
G000174815	1.15136	0.234853	0.764601	1.15748	1.54978	-26.1175	2.16936e-88	Bacteria		Bacteroidetes	Bacteroidia	Bacteroidales	Porphyromonadaceae	Porphyromonas	Porphyromonas endodontalis
G000174895	0.866401	0.181715	0.566266	0.867983	1.17276	-65.1182	1.13758e-214	Bacteria		Firmicutes	Clostridia	Eubacteriales	Oscillospiraceae	Ruminococcus	Ruminococcus flavefaciens
G000175035	1.13092	0.398184	0.455326	1.12201	1.77358	-16.431	1.04946e-46	Bacteria		Firmicutes	Bacilli	Lactobacillales	Lactobacillaceae	Lactobacillus	Lactobacillus jensenii
G000175095	0.524819	0.368821	-0.091499	0.539665	1.11334	-50.6062	1.00962e-175	Bacteria		Proteobacteria	Betaproteobacteria	Nitrosomonadales	Nitrosomonadaceae	Nitrosomonas	Nitrosomonas sp. AL212
G000175235	1.8125	0.410483	1.16084	1.80056	2.49741	17.2701	2.63995e-50	Bacteria		Proteobacteria	Betaproteobacteria	Burkholderiales	Comamonadaceae	Acidovorax	Acidovorax delafieldii
G000175375	0.89309	0.220769	0.578819	0.889052	1.26333	-51.1812	2.02859e-177	Bacteria		Actinobacteria	Actinomycetia	Corynebacteriales	Corynebacteriaceae	Corynebacterium	Corynebacterium matruchotii
G000175395	0.331539	0.495439	-0.480309	0.354513	1.09954	-45.4753	6.24653e-160	Bacteria		Firmicutes	Clostridia	Eubacteriales	Clostridiaceae	Clostridium	Clostridium botulinum
G000175555	0.306434	0.685957	-0.893833	0.367732	1.34847	-33.5769	2.61999e-118	Archaea		Crenarchaeota	Thermoprotei	Sulfolobales	Sulfolobaceae	Saccharolobus	Saccharolobus solfataricus
G000175795	1.3141	0.219955	0.97135	1.32759	1.64565	-13.0888	8.10253e-33	Bacteria		Firmicutes	Clostridia	Eubacteriales	Oscillospiraceae	Ruminiclostridium	Ruminiclostridium papyrosolvens
G000175855	1.07386	0.309093	0.588806	1.07101	1.55415	-24.8593	4.40162e-83	Bacteria		Cyanobacteria		Nostocales	Aphanizomenonaceae	Raphidiopsis	Raphidiopsis brookii
G000176155	2.1879	0.344036	1.6211	2.18702	2.77068	42.4287	5.71167e-150	Bacteria		Proteobacteria	Gammaproteobacteria	Vibrionales	Vibrionaceae	Vibrio	Vibrio metschnikovii
G000176335	0.982677	0.799778	-0.226737	0.934046	2.31045	-11.8876	4.17243e-28	Bacteria		Fusobacteria	Fusobacteriia	Fusobacteriales	Leptotrichiaceae	Pseudoleptotrichia	Pseudoleptotrichia goodfellowii
G000176775	1.10542	0.14588	0.86852	1.10221	1.34337	-48.3451	6.55648e-169	Bacteria		Actinobacteria	Actinomycetia	Actinomycetales	Actinomycetaceae	Mobiluncus	Mobiluncus mulieris
G000176795	0.150704	0.439792	-0.650133	0.170819	0.79644	-59.4529	2.27289e-200	Bacteria		Proteobacteria	Gammaproteobacteria	Vibrionales	Vibrionaceae	Photobacterium	Photobacterium damselae
G000176855	1.14321	0.306334	0.620786	1.13496	1.66884	-20.5552	1.48801e-64	Bacteria		Proteobacteria	Betaproteobacteria	Burkholderiales	Comamonadaceae	Acidovorax	Acidovorax avenae
G000176915	0.504962	0.716277	-0.703557	0.496317	1.57372	-26.6123	1.85174e-90	Bacteria		Proteobacteria	Deltaproteobacteria	Desulfovibrionales	Desulfovibrionaceae	Pseudodesulfovibrio	Pseudodesulfovibrio aespoeensis
G000177015	1.17435	0.0842779	1.03597	1.17815	1.31551	-67.3251	5.77138e-220	Bacteria		Firmicutes	Clostridia	Eubacteriales	Oscillospiraceae		Ruminococcaceae bacterium D16
G000177075	0.825286	0.101548	0.666178	0.82733	0.977895	-124.623	0	Bacteria		Bacteroidetes	Bacteroidia	Bacteroidales	Prevotellaceae	Prevotella	Prevotella buccalis
G000177235	0.477236	0.456701	-0.244394	0.506566	1.20427	-42.9521	1.03015e-151	Bacteria		Firmicutes	Bacilli	Bacillales	Bacillaceae	Evansella	Evansella cellulosilytica
G000177335	0.987689	0.40161	0.332501	1.00351	1.64736	-23.4237	5.88793e-77	Bacteria		Synergistetes	Synergistia	Synergistales	Synergistaceae	Pyramidobacter	Pyramidobacter piscolens
G000177375	1.9717	0.265358	1.55182	1.98593	2.39456	38.7136	3.45125e-137	Bacteria		Firmicutes	Erysipelotrichia	Erysipelotrichales	Erysipelotrichaceae	Bulleidia	Bulleidia extructa
G000177535	0.766812	0.313062	0.260174	0.758347	1.27771	-44.1599	1.09859e-155	Bacteria		Actinobacteria	Actinomycetia	Corynebacteriales	Corynebacteriaceae	Corynebacterium	Corynebacterium resistens
G000177555	1.15643	0.105531	0.98259	1.15905	1.33171	-57.1626	2.82167e-194	Bacteria		Firmicutes	Negativicutes	Veillonellales	Veillonellaceae	Megasphaera	Megasphaera genomosp. type_1
G000177635	0.598483	0.334652	0.0198084	0.615452	1.13825	-51.3708	5.63106e-178	Bacteria		Chrysiogenetes	Chrysiogenetes	Chrysiogenales	Chrysiogenaceae	Desulfurispirillum	Desulfurispirillum indicum
G000178115	1.3145	0.22636	0.928636	1.31359	1.6793	-12.6833	3.31733e-31	Bacteria		Firmicutes	Clostridia	Eubacteriales	Oscillospiraceae	Ethanoligenens	Ethanoligenens harbinense
G000178255	0.529687	0.334265	-0.0400324	0.545344	1.10415	-55.5466	7.35142e-190	Bacteria		Firmicutes	Erysipelotrichia	Erysipelotrichales	Turicibacteraceae	Turicibacter	Turicibacter sanguinis
G000178335	0.630734	0.191652	0.313042	0.630522	0.934375	-86.3352	2.81553e-260	Bacteria		Actinobacteria	Actinomycetia	Actinomycetales	Actinomycetaceae	Fannyhessea	Fannyhessea vaginae
G000178455	0.76292	0.415819	0.033359	0.793938	1.40905	-33.4342	9.18966e-118	Bacteria		Actinobacteria	Actinomycetia	Micrococcales	Brevibacteriaceae	Brevibacterium	Brevibacterium mcbrellneri
G000178475	0.83778	0.459477	0.0678703	0.862087	1.5614	-26.9989	4.55238e-92	Bacteria		Firmicutes	Bacilli	Lactobacillales	Lactobacillaceae	Lactobacillus	Lactobacillus amylolyticus
G000178835	0.142579	0.206333	-0.206431	0.14508	0.471642	-127.51	0	Bacteria		Firmicutes	Clostridia	Eubacteriales	Lachnospiraceae	Cellulosilyticum	Cellulosilyticum lentocellum
G000178875	0.563067	0.322977	0.0292114	0.557713	1.08247	-55.4208	1.63773e-189	Bacteria		Proteobacteria	Gammaproteobacteria	Alteromonadales	Shewanellaceae	Shewanella	Shewanella baltica
G000179055	0.467682	0.438506	-0.260272	0.471225	1.24715	-45.1701	5.93116e-159	Bacteria		Bacteroidetes	Bacteroidia	Bacteroidales	Prevotellaceae	Prevotella	Prevotella bryantii
G000179315	1.27537	0.363949	0.636064	1.30612	1.80665	-10.039	2.70473e-21	Bacteria		Proteobacteria	Deltaproteobacteria				delta proteobacterium NaphS2
G000179395	1.52325	0.166521	1.24642	1.51852	1.77584	7.83085	4.41927e-14	Bacteria		Actinobacteria	Actinomycetia	Corynebacteriales	Corynebacteriaceae	Corynebacterium	Corynebacterium variabile
G000179595	1.15952	0.19074	0.851169	1.15126	1.46499	-31.3025	1.72019e-109	Bacteria		Firmicutes	Clostridia	Eubacteriales	Oscillospiraceae	Acetivibrio	Acetivibrio cellulolyticus
G000179615	-0.284683	0.472927	-1.0793	-0.233927	0.390695	-73.6998	1.77767e-234	Bacteria		Firmicutes	Bacilli	Bacillales	Paenibacillaceae	Paenibacillus	Paenibacillus curdlanolyticus
G000179635	0.821108	0.253089	0.416313	0.814554	1.22945	-50.3335	6.51705e-175	Bacteria		Firmicutes	Clostridia	Eubacteriales	Oscillospiraceae	Ruminococcus	Ruminococcus albus
G000179715	1.19656	0.298309	0.69547	1.20027	1.70096	-17.5316	1.96895e-51	Bacteria		Actinobacteria	Actinomycetia	Actinomycetales	Actinomycetaceae	Fannyhessea	Fannyhessea vaginae
G000180175	1.78609	0.234567	1.42376	1.79091	2.15909	27.9695	4.45587e-96	Bacteria		Proteobacteria	Gammaproteobacteria	Enterobacterales	Enterobacteriaceae		Plautia stali symbiont
G000183135	0.512792	0.196656	0.187885	0.503835	0.825561	-96.1331	4.74073e-278	Bacteria		Bacteroidetes	Bacteroidia	Bacteroidales	Paludibacteraceae	Paludibacter	Paludibacter propionicigenes
G000183345	1.36294	0.253635	0.929056	1.37691	1.75487	-7.50009	4.17687e-13	Bacteria		Proteobacteria	Gammaproteobacteria	Enterobacterales	Enterobacteriaceae	Escherichia	Escherichia coli
G000183525	0.951868	0.120077	0.738047	0.956625	1.13366	-84.3094	2.24166e-256	Bacteria		Firmicutes	Clostridia	Eubacteriales	Eubacteriaceae	Eubacterium	[Eubacterium] cellulosolvens
G000183565	1.28005	0.181043	0.969744	1.27945	1.60223	-19.6643	1.11232e-60	Bacteria		Firmicutes	Tissierellia	Tissierellales	Peptoniphilaceae	Peptoniphilus	Peptoniphilus harei
G000183585	1.15282	0.0924059	1.00498	1.1497	1.30853	-66.0622	5.93196e-217	Bacteria		Firmicutes	Clostridia	Eubacteriales	Clostridiaceae	Clostridium	Clostridium sp. HGF2
G000183685	1.49597	0.339143	0.935632	1.49455	2.06174	2.23651	0.0258703	Bacteria		Firmicutes	Bacilli	Bacillales	Staphylococcaceae	Staphylococcus	Staphylococcus hominis
G000183885	0.959797	0.706662	-0.161976	0.921217	2.15646	-14.1016	6.32964e-37	Bacteria		Firmicutes	Bacilli	Bacillales	Listeriaceae	Listeria	Listeria innocua
G000184535	1.5375	0.844679	0.226155	1.5416	2.88191	1.88116	0.0606776	Bacteria		Firmicutes	Bacilli	Lactobacillales	Lactobacillaceae	Companilactobacillus	Companilactobacillus farciminis
G000184745	1.44805	0.50708	0.505123	1.47468	2.20725	-0.39445	0.69346	Bacteria		Proteobacteria	Betaproteobacteria	Burkholderiales	Comamonadaceae	Variovorax	Variovorax paradoxus
G000184945	0.844138	0.34201	0.309019	0.847321	1.39695	-35.9002	5.03193e-127	Bacteria		Bacteroidetes	Bacteroidia	Bacteroidales	Prevotellaceae	Prevotella	Prevotella buccae
G000185045	0.344938	1.16915	-1.87152	0.440879	2.01842	-19.0413	5.67486e-58	Bacteria		Firmicutes	Bacilli	Lactobacillales	Lactobacillaceae	Fructobacillus	Fructobacillus fructosus
G000185145	0.672474	0.37045	0.0555956	0.660894	1.28983	-42.412	6.4977e-150	Bacteria		Bacteroidetes	Bacteroidia	Bacteroidales	Prevotellaceae	Prevotella	Prevotella oralis
G000185365	1.26602	0.155765	1.01092	1.2632	1.49975	-24.6566	3.19396e-82	Bacteria		Firmicutes	Bacilli	Lactobacillales	Enterococcaceae	Enterococcus	Enterococcus italicus
G000185385	0.895971	0.171847	0.612951	0.894574	1.18174	-65.416	2.15168e-215	Bacteria		Firmicutes	Clostridia	Eubacteriales	Lachnospiraceae	Lachnoanaerobaculum	Lachnoanaerobaculum saburreum
G000185425	0.850227	0.171333	0.567662	0.847243	1.14379	-70.9522	2.3327e-228	Bacteria		Actinobacteria	Actinomycetia	Actinomycetales	Actinomycetaceae	Mobiluncus	Mobiluncus curtisii
G000185445	1.17699	0.147802	0.924794	1.18523	1.40453	-38.0322	9.13301e-135	Bacteria		Actinobacteria	Actinomycetia	Actinomycetales	Actinomycetaceae	Mobiluncus	Mobiluncus holmesii
G000185505	1.80936	0.240231	1.41354	1.81041	2.21378	29.2481	2.73153e-101	Bacteria		Firmicutes	Clostridia	Eubacteriales	Eubacteriaceae	Pseudoramibacter	Pseudoramibacter alactolyticus
G000185845	0.658352	0.103122	0.4813	0.654607	0.827226	-155.098	0	Bacteria		Bacteroidetes	Bacteroidia	Bacteroidales	Prevotellaceae	Prevotella	Prevotella salivae
G000185885	1.24272	0.126874	1.03219	1.23982	1.43986	-33.9432	1.05821e-119	Bacteria		Firmicutes	Bacilli	Bacillales	Staphylococcaceae	Staphylococcus	Staphylococcus pseudintermedius
G000185965	1.02839	0.601638	-0.0255466	1.04985	1.90457	-14.2829	1.13533e-37	Bacteria		Proteobacteria	Gammaproteobacteria	Xanthomonadales	Xanthomonadaceae	Pseudoxanthomonas	Pseudoxanthomonas suwonensis
G000186165	0.910386	0.300439	0.438343	0.905776	1.37707	-36.4576	4.51129e-129	Bacteria		Proteobacteria	Betaproteobacteria	Neisseriales	Neisseriaceae	Neisseria	Neisseria mucosa
G000186205	1.47886	0.279428	1.00297	1.48167	1.90691	1.48979	0.137069	Bacteria		Firmicutes	Bacilli	Bacillales	Staphylococcaceae	Staphylococcus	Staphylococcus epidermidis
G000186265	-0.253669	0.399431	-0.965787	-0.234675	0.357566	-85.7079	4.45385e-259	Bacteria		Bacteroidetes	Flavobacteriia	Flavobacteriales	Flavobacteriaceae	Cellulophaga	Cellulophaga algicola
G000186425	-0.225922	0.297992	-0.733746	-0.211218	0.268914	-113.021	4.22769e-305	Bacteria		Proteobacteria	Betaproteobacteria	Burkholderiales	Burkholderiaceae	Lautropia	Lautropia mirabilis
G000186945	1.43625	0.165377	1.16808	1.43249	1.7124	-2.63592	0.00871828	Bacteria		Firmicutes	Erysipelotrichia	Erysipelotrichales	Erysipelotrichaceae	Solobacterium	Solobacterium moorei
G000187125	1.00937	0.364771	0.448961	1.01316	1.62327	-24.6008	5.5116e-82	Bacteria		Firmicutes	Negativicutes	Selenomonadales	Selenomonadaceae	Selenomonas	Selenomonas artemidis
G000187465	1.29115	0.119731	1.08463	1.29385	1.48002	-27.8786	1.05309e-95	Bacteria		Firmicutes	Bacilli	Lactobacillales	Streptococcaceae	Streptococcus	Streptococcus infantis
G000187625	1.46509	1.14079	-0.461908	1.49724	3.36764	0.123494	0.901778	Bacteria		Proteobacteria	Epsilonproteobacteria	Campylobacterales	Helicobacteraceae	Helicobacter	Helicobacter suis
G000187895	0.334372	0.158479	0.0839462	0.34082	0.598109	-141.808	0	Bacteria		Bacteroidetes	Bacteroidia	Bacteroidales	Bacteroidaceae	Phocaeicola	Phocaeicola plebeius
G000187975	0.836826	0.217278	0.498625	0.831096	1.21403	-57.1824	2.49509e-194	Bacteria		Firmicutes	Bacilli	Lactobacillales	Streptococcaceae	Streptococcus	Streptococcus criceti
G000187995	0.764582	0.274264	0.348669	0.742791	1.24409	-50.5694	1.29819e-175	Bacteria		Firmicutes	Bacilli	Lactobacillales	Streptococcaceae	Streptococcus	Streptococcus macacae
G000188015	1.03459	0.193162	0.715903	1.03712	1.33465	-43.8446	1.1771e-154	Bacteria		Firmicutes	Bacilli	Lactobacillales	Streptococcaceae	Streptococcus	Streptococcus ictaluri
G000188035	1.18968	0.170558	0.901805	1.19585	1.4606	-31.4691	3.80416e-110	Bacteria		Firmicutes	Bacilli	Lactobacillales	Streptococcaceae	Streptococcus	Streptococcus pseudoporcinus
G000188055	1.13246	0.180543	0.84133	1.12923	1.4325	-36.0684	1.20755e-127	Bacteria		Firmicutes	Bacilli	Lactobacillales	Streptococcaceae	Streptococcus	Streptococcus urinalis
G000188175	1.00366	0.123083	0.801119	1.0046	1.20362	-73.8353	8.98201e-235	Bacteria		Firmicutes	Negativicutes	Acidaminococcales	Acidaminococcaceae	Phascolarctobacterium	Phascolarctobacterium succinatutens
G000188195	1.16123	1.47111	-1.47573	1.21473	3.57628	-4.03533	6.53665e-05	Bacteria		Proteobacteria	Gammaproteobacteria	Aeromonadales	Succinivibrionaceae	Succinatimonas	Succinatimonas hippei
G000189295	0.491666	0.401121	-0.146285	0.489525	1.18127	-48.1842	2.04279e-168	Bacteria		Proteobacteria	Deltaproteobacteria	Desulfovibrionales	Desulfovibrionaceae	Pseudodesulfovibrio	Pseudodesulfovibrio mercurii
G000189535	1.4103	0.451951	0.713606	1.41215	2.19174	-2.11299	0.0352225	Bacteria		Actinobacteria	Actinomycetia	Micrococcales	Micrococcaceae	Pseudarthrobacter	Pseudarthrobacter phenanthrenivorans
G000189595	1.2227	0.0816751	1.08858	1.22408	1.35871	-57.6306	1.54797e-195	Bacteria		Firmicutes	Clostridia	Eubacteriales	Lachnospiraceae	Lachnoclostridium	[Clostridium] symbiosum
G000189775	0.764919	0.356929	0.245351	0.735326	1.3744	-38.8386	1.24775e-137	Bacteria		Firmicutes	Clostridia	Thermoanaerobacterales	Thermoanaerobacterales Family III. Incertae Sedis	Thermoanaerobacterium	Thermoanaerobacterium xylanolyticum
G000190095	-2.19686	0.721303	-3.45927	-2.11654	-1.13309	-101.342	7.78563e-287	Archaea		Euryarchaeota	Methanobacteria	Methanobacteriales	Methanobacteriaceae	Methanobrevibacter	Methanobrevibacter smithii
G000190155	-2.26658	0.655925	-3.32914	-2.1936	-1.29053	-113.569	6.51488e-306	Archaea		Euryarchaeota	Methanobacteria	Methanobacteriales	Methanobacteriaceae	Methanobrevibacter	Methanobrevibacter smithii
G000190535	0.551137	0.151701	0.305032	0.551582	0.812323	-119.566	0	Bacteria		Bacteroidetes	Bacteroidia	Bacteroidales	Odoribacteraceae	Odoribacter	Odoribacter splanchnicus
G000190575	0.753269	0.105099	0.588809	0.754226	0.921337	-134.117	0	Bacteria		Bacteroidetes	Bacteroidia	Bacteroidales	Bacteroidaceae	Phocaeicola	Phocaeicola salanitronis
G000190595	0.636042	0.443708	-0.15336	0.670735	1.32228	-37.0517	3.09134e-131	Bacteria		Bacteroidetes	Flavobacteriia	Flavobacteriales	Flavobacteriaceae	Cellulophaga	Cellulophaga lytica
G000190635	0.926951	0.325821	0.391599	0.926493	1.49716	-32.6006	1.47516e-114	Bacteria		Firmicutes	Clostridia	Eubacteriales	Peptococcaceae	Syntrophobotulus	Syntrophobotulus glycolicus
G000190695	1.23991	0.194299	0.91336	1.24867	1.55024	-22.4541	8.77435e-73	Bacteria		Proteobacteria	Betaproteobacteria	Neisseriales	Neisseriaceae	Kingella	Kingella denitrificans
G000190735	1.16953	0.401063	0.520541	1.17487	1.82141	-14.3875	4.19813e-38	Bacteria		Bacteroidetes	Sphingobacteriia	Sphingobacteriales	Sphingobacteriaceae	Pseudopedobacter	Pseudopedobacter saltans
G000191065	0.901085	0.163194	0.641571	0.896432	1.17165	-68.2581	3.68369e-222	Bacteria		Bacteroidetes	Bacteroidia	Bacteroidales	Prevotellaceae	Prevotella	Prevotella multiformis
G000191145	1.22178	0.297522	0.731514	1.21822	1.73659	-15.8826	2.26994e-44	Bacteria		Proteobacteria	Gammaproteobacteria	Moraxellales	Moraxellaceae	Acinetobacter	Acinetobacter pittii
G000191545	0.985797	0.117695	0.804551	0.987212	1.1798	-80.2499	2.67079e-248	Bacteria		Firmicutes	Bacilli	Lactobacillales	Lactobacillaceae	Lactobacillus	Lactobacillus amylovorus
G000191725	1.30847	0.279533	0.875835	1.29135	1.78526	-10.7024	1.14184e-23	Bacteria		Firmicutes	Tissierellia	Tissierellales	Peptoniphilaceae	Anaerococcus	Anaerococcus prevotii
G000191885	0.989418	0.261585	0.589406	0.975973	1.44881	-35.8302	9.12434e-127	Bacteria		Bacteroidetes	Bacteroidia	Marinilabiliales	Marinilabiliaceae	Anaerophaga	Anaerophaga thermohalophila
G000192905	0.74146	0.634973	-0.388474	0.739119	1.76199	-22.5707	2.75486e-73	Bacteria		Proteobacteria	Gammaproteobacteria	Moraxellales	Moraxellaceae	Moraxella	Moraxella catarrhalis
G000192925	0.352157	0.772651	-0.801354	0.409965	1.58486	-28.6259	9.17695e-99	Bacteria		Proteobacteria	Gammaproteobacteria	Moraxellales	Moraxellaceae	Moraxella	Moraxella catarrhalis
G000192945	0.568974	0.601234	-0.348917	0.558563	1.59845	-29.575	1.30805e-102	Bacteria		Proteobacteria	Gammaproteobacteria	Moraxellales	Moraxellaceae	Moraxella	Moraxella catarrhalis
G000192965	0.490557	0.679705	-0.639597	0.507281	1.63442	-28.468	4.04593e-98	Bacteria		Proteobacteria	Gammaproteobacteria	Moraxellales	Moraxellaceae	Moraxella	Moraxella catarrhalis
G000192985	-0.534519	1.02617	-2.49999	-0.398408	0.863365	-38.835	1.28499e-137	Bacteria		Proteobacteria	Gammaproteobacteria	Moraxellales	Moraxellaceae	Moraxella	Moraxella catarrhalis
G000193005	0.593913	0.790833	-0.633764	0.630077	1.72401	-21.8538	3.4543e-70	Bacteria		Proteobacteria	Gammaproteobacteria	Moraxellales	Moraxellaceae	Moraxella	Moraxella catarrhalis
G000193025	0.351187	0.752008	-0.968552	0.400213	1.5197	-29.4375	4.68838e-102	Bacteria		Proteobacteria	Gammaproteobacteria	Moraxellales	Moraxellaceae	Moraxella	Moraxella catarrhalis
G000193045	0.641117	0.743087	-0.525969	0.646674	1.79871	-21.9875	9.11324e-71	Bacteria		Proteobacteria	Gammaproteobacteria	Moraxellales	Moraxellaceae	Moraxella	Moraxella catarrhalis
G000193085	0.49475	0.795191	-0.818853	0.470066	1.73324	-24.2281	2.1309e-80	Bacteria		Proteobacteria	Gammaproteobacteria	Moraxellales	Moraxellaceae	Moraxella	Moraxella catarrhalis
G000193225	0.903159	0.318871	0.388519	0.900433	1.41973	-34.8035	6.0229e-123	Bacteria		Proteobacteria	Betaproteobacteria	Burkholderiales	Comamonadaceae	Verminephrobacter	Verminephrobacter aporrectodeae
G000193395	0.78376	0.378937	0.181476	0.772117	1.40736	-35.5885	7.14805e-126	Bacteria		Bacteroidetes	Bacteroidia	Bacteroidales	Prevotellaceae	Prevotella	Prevotella denticola
G000194605	0.657812	0.282564	0.238491	0.646345	1.16721	-56.6412	7.31964e-193	Bacteria		Bacteroidetes	Flavobacteriia	Flavobacteriales	Crocinitomicaceae	Fluviicola	Fluviicola taffensis
G000194925	0.971787	0.511884	0.210195	0.938104	1.853	-18.9989	8.6694e-58	Bacteria		Proteobacteria	Betaproteobacteria	Neisseriales	Neisseriaceae	Neisseria	Neisseria bacilliformis
G000194985	1.48836	0.187926	1.17417	1.49383	1.77286	3.22625	0.00135771	Bacteria		Firmicutes	Negativicutes	Veillonellales	Veillonellaceae	Dialister	Dialister micraerophilus
G000195275	0.929669	0.11523	0.736607	0.928669	1.11684	-91.7088	3.07191e-270	Bacteria		Spirochaetes	Spirochaetia	Spirochaetales	Treponemataceae	Treponema	Treponema succinifaciens
G000195315	1.36611	0.361	0.799001	1.36191	1.98873	-5.09378	5.42502e-07	Bacteria		Actinobacteria	Coriobacteriia	Coriobacteriales	Coriobacteriaceae	Coriobacterium	Coriobacterium glomerans
G000195375	-0.203542	0.58753	-1.15738	-0.246291	0.851324	-56.5619	1.20349e-192	Bacteria		Firmicutes	Bacilli	Lactobacillales	Lactobacillaceae	Lacticaseibacillus	Lacticaseibacillus rhamnosus
G000195635	0.875466	0.10761	0.699775	0.873132	1.05163	-108.276	6.66422e-298	Bacteria		Bacteroidetes	Bacteroidia	Bacteroidales	Bacteroidaceae	Bacteroides	Bacteroides fluxus
G000195715	0.645303	0.282092	0.171135	0.63984	1.10546	-57.6229	1.62382e-195	Bacteria		Proteobacteria	Betaproteobacteria	Burkholderiales	Alcaligenaceae	Bordetella	Bordetella pertussis
G000195755	0.77173	0.242699	0.360927	0.784333	1.16822	-56.5572	1.23969e-192	Bacteria		Proteobacteria	Deltaproteobacteria	Desulfovibrionales	Desulfovibrionaceae	Desulfovibrio	Desulfovibrio vulgaris
G000195995	1.29556	0.189969	0.979361	1.2958	1.59731	-17.1074	1.32357e-49	Bacteria		Proteobacteria	Gammaproteobacteria	Enterobacterales	Enterobacteriaceae	Salmonella	Salmonella enterica
G000196015	1.0795	0.179205	0.808367	1.07349	1.38484	-42.2482	2.29899e-149	Bacteria		Proteobacteria	Betaproteobacteria	Burkholderiales	Burkholderiaceae	Cupriavidus	Cupriavidus metallidurans
G000196035	-0.373468	0.793604	-1.78404	-0.277608	0.81905	-46.157	4.24766e-162	Bacteria		Firmicutes	Bacilli	Bacillales	Listeriaceae	Listeria	Listeria monocytogenes
G000196095	1.05015	0.219167	0.710752	1.03455	1.41357	-37.2225	7.43914e-132	Bacteria		Proteobacteria	Gammaproteobacteria	Vibrionales	Vibrionaceae	Vibrio	Vibrio parahaemolyticus
G000196135	0.420685	0.986821	-1.24823	0.489747	2.04271	-21.0244	1.36364e-66	Bacteria		Proteobacteria	Epsilonproteobacteria	Campylobacterales	Helicobacteraceae	Wolinella	Wolinella succinogenes
G000196235	0.992407	0.632303	-0.105122	1.02894	1.8986	-14.7285	1.61697e-39	Bacteria		Actinobacteria	Actinomycetia	Micrococcales	Micrococcaceae	Arthrobacter	Arthrobacter sp. FB24
G000196255	1.27576	0.234851	0.897152	1.26251	1.66046	-15.5239	7.48144e-43	Bacteria		Proteobacteria	Gammaproteobacteria	Vibrionales	Vibrionaceae	Photobacterium	Photobacterium profundum
G000196295	1.30674	0.262426	0.858701	1.30587	1.73976	-11.5318	9.47205e-27	Bacteria		Proteobacteria	Betaproteobacteria	Neisseriales	Neisseriaceae	Neisseria	Neisseria lactamica
G000196355	0.624084	0.341239	0.0488055	0.619345	1.15877	-48.8787	1.54454e-170	Bacteria		Proteobacteria	Betaproteobacteria	Nitrosomonadales	Nitrosomonadaceae	Nitrosospira	Nitrosospira multiformis
G000196395	0.758917	0.194674	0.466338	0.750888	1.07555	-71.8259	2.51618e-230	Bacteria		Proteobacteria	Gammaproteobacteria	Aeromonadales	Aeromonadaceae	Aeromonas	Aeromonas salmonicida
G000196455	1.30227	0.229519	0.937328	1.30783	1.66991	-13.5748	8.93959e-35	Bacteria		Firmicutes	Clostridia	Eubacteriales	Peptostreptococcaceae	Acetoanaerobium	Acetoanaerobium sticklandii
G000196495	1.57086	0.32374	1.0534	1.56745	2.09218	6.96932	1.32431e-11	Bacteria		Proteobacteria	Gammaproteobacteria	Vibrionales	Vibrionaceae	Aliivibrio	Aliivibrio salmonicida
G000196535	1.07946	0.105454	0.914402	1.07433	1.26107	-71.801	2.86073e-230	Bacteria		Actinobacteria	Actinomycetia	Actinomycetales	Actinomycetaceae	Mobiluncus	Mobiluncus curtisii
G000196615	1.73729	0.25084	1.28363	1.746	2.14775	22.2648	5.76747e-72	Bacteria		Proteobacteria	Gammaproteobacteria	Enterobacterales	Erwiniaceae	Erwinia	Erwinia billingiae
G000196735	0.438983	0.853503	-0.912648	0.432324	1.84275	-23.8796	6.56032e-79	Bacteria		Firmicutes	Bacilli	Bacillales	Bacillaceae	Bacillus	Bacillus amyloliquefaciens
G000196855	1.12033	0.452408	0.409894	1.09207	1.87129	-14.9301	2.33233e-40	Bacteria		Firmicutes	Bacilli	Lactobacillales	Lactobacillaceae	Leuconostoc	Leuconostoc gelidum
G000197735	0.828198	0.433543	0.109323	0.840849	1.4885	-29.056	1.6375e-100	Bacteria		Actinobacteria	Actinomycetia	Micrococcales	Micrococcaceae	Glutamicibacter	Glutamicibacter arilaitensis
G000198515	0.88962	0.371137	0.303591	0.874075	1.45152	-30.6318	7.73857e-107	Bacteria		Proteobacteria	Gammaproteobacteria				gamma proteobacterium HdN1
G000198775	0.662029	0.23449	0.275758	0.662194	1.03445	-67.8938	2.63251e-221	Bacteria		Proteobacteria	Betaproteobacteria	Burkholderiales	Burkholderiaceae	Mycetohabitans	Mycetohabitans rhizoxinica
G000200595	0.634831	1.16644	-1.24378	0.774062	2.39117	-14.1151	5.56974e-37	Bacteria		Proteobacteria	Epsilonproteobacteria	Campylobacterales	Helicobacteraceae	Helicobacter	Helicobacter felis
G000203855	0.840404	0.522214	-0.0692112	0.84194	1.64978	-23.6549	6.01103e-78	Bacteria		Firmicutes	Bacilli	Lactobacillales	Lactobacillaceae	Lactiplantibacillus	Lactiplantibacillus plantarum
G000204035	0.728556	0.265283	0.283883	0.735248	1.14177	-54.9974	2.45395e-188	Bacteria		Proteobacteria	Alphaproteobacteria	Caulobacterales	Caulobacteraceae	Brevundimonas	Brevundimonas diminuta
G000204195	0.715579	0.406882	0.0651056	0.725309	1.33072	-36.4956	3.27415e-129	Bacteria		Proteobacteria	Betaproteobacteria	Burkholderiales	Comamonadaceae	Acidovorax	Acidovorax radicis
G000204235	1.09219	0.29715	0.612197	1.09472	1.59483	-24.6249	4.35473e-82	Bacteria		Actinobacteria	Actinomycetia	Propionibacteriales	Propionibacteriaceae	Cutibacterium	Cutibacterium modestum
G000204565	0.494605	0.453823	-0.25004	0.476609	1.19168	-42.4591	4.52144e-150	Bacteria		Firmicutes	Clostridia	Eubacteriales	Clostridiaceae	Clostridium	Clostridium botulinum
G000204645	1.93167	0.28415	1.48069	1.9178	2.39467	33.336	2.18277e-117	Bacteria		Proteobacteria	Betaproteobacteria	Burkholderiales	Comamonadaceae	Alicycliphilus	Alicycliphilus denitrificans
G000205025	0.943249	0.294026	0.467669	0.927558	1.45281	-35.0173	9.53705e-124	Bacteria		Proteobacteria	Betaproteobacteria	Burkholderiales	Sutterellaceae	Parasutterella	Parasutterella excrementihominis
G000205165	0.740458	0.1104	0.566387	0.739192	0.925579	-129.998	0	Bacteria		Bacteroidetes	Bacteroidia	Bacteroidales	Prevotellaceae	Paraprevotella	Paraprevotella xylaniphila
G000208405	1.10258	0.384334	0.51884	1.09229	1.70326	-18.4981	1.29423e-55	Bacteria		Firmicutes	Negativicutes	Selenomonadales	Selenomonadaceae	Selenomonas	Selenomonas sputigena
G000209385	1.1376	0.112627	0.952092	1.13677	1.32209	-56.9044	1.41116e-193	Bacteria		Firmicutes	Clostridia	Eubacteriales	Lachnospiraceae		Lachnospiraceae bacterium 2_1_46FAA
G000209465	1.06915	0.103118	0.895509	1.07725	1.22176	-75.4287	3.16391e-238	Bacteria		Firmicutes	Clostridia	Eubacteriales	Lachnospiraceae		Lachnospiraceae bacterium oral taxon 500
G000209655	1.17462	0.345192	0.657505	1.17393	1.7822	-16.4216	1.15134e-46	Bacteria		Proteobacteria	Betaproteobacteria	Burkholderiales	Alcaligenaceae	Pusillimonas (ex Stolz et al. 2005)	Pusillimonas sp. T7-7
G000209675	1.38384	0.205177	1.06184	1.38424	1.74677	-7.23374	2.42241e-12	Bacteria		Proteobacteria	Gammaproteobacteria	Pasteurellales	Pasteurellaceae	Gallibacterium	Gallibacterium anatis
G000209815	0.528625	0.230157	0.155613	0.520246	0.905192	-80.7646	2.41539e-249	Bacteria		Firmicutes	Clostridia	Eubacteriales	Lachnospiraceae	Butyrivibrio	Butyrivibrio fibrisolvens
G000210055	1.70275	0.183374	1.43538	1.70992	2.00248	26.6888	8.8793e-91	Bacteria		Actinobacteria	Coriobacteriia	Eggerthellales	Eggerthellaceae	Gordonibacter	Gordonibacter pamelaeae
G000210095	0.703545	0.239709	0.302064	0.710645	1.07836	-62.9518	2.51284e-209	Bacteria		Firmicutes	Clostridia	Eubacteriales	Oscillospiraceae	Ruminococcus	Ruminococcus champanellensis
G000210555	1.11878	0.108953	0.939302	1.11999	1.28377	-62.2784	1.23601e-207	Bacteria		Firmicutes	Clostridia	Eubacteriales	Lachnospiraceae	Coprococcus	Coprococcus catus
G000210575	0.992626	0.141974	0.765775	0.989221	1.24202	-65.5646	9.39596e-216	Bacteria		Bacteroidetes	Bacteroidia	Bacteroidales	Rikenellaceae	Alistipes	Alistipes shahii
G000210615	1.22008	0.0964183	1.0468	1.22198	1.37596	-49.3613	5.33633e-172	Bacteria		Firmicutes	Erysipelotrichia	Erysipelotrichales	Erysipelotrichaceae	Faecalitalea	Faecalitalea cylindroides
G000210635	0.925163	0.139283	0.696992	0.929395	1.15813	-76.5184	1.49673e-240	Bacteria		Firmicutes	Clostridia	Eubacteriales	Oscillospiraceae		[Eubacterium] siraeum
G000210715	0.906466	0.306351	0.388286	0.924265	1.37894	-36.01	1.98205e-127	Bacteria		Synergistetes	Synergistia	Synergistales	Synergistaceae	Fretibacterium	Fretibacterium fastidiosum
G000211835	1.24168	0.459879	0.443699	1.2379	2.02168	-9.40968	4.00454e-19	Bacteria		Proteobacteria	Betaproteobacteria	Burkholderiales	Comamonadaceae	Hylemonella	Hylemonella gracilis
G000212375	1.30513	0.209905	0.984803	1.30265	1.66959	-14.57	7.36919e-39	Bacteria		Bacteroidetes	Bacteroidia	Bacteroidales	Porphyromonadaceae	Porphyromonas	Porphyromonas asaccharolytica
G000212415	0.776975	0.983955	-0.800169	0.839921	2.20142	-13.8436	7.20644e-36	Bacteria		Spirochaetes	Spirochaetia	Spirochaetales	Treponemataceae	Treponema	Treponema brennaborense
G000212675	-0.04225	0.601532	-1.0834	0.0173909	0.750497	-49.8826	1.44547e-173	Bacteria		Proteobacteria	Deltaproteobacteria	Desulfovibrionales	Desulfovibrionaceae	Desulfocurvibacter	Desulfocurvibacter africanus
G000212735	0.591206	0.320565	0.104125	0.605032	1.09232	-54.0823	9.001e-186	Bacteria		Bacteroidetes	Saprospiria	Saprospirales	Haliscomenobacteraceae	Haliscomenobacter	Haliscomenobacter hydrossis
[truncated: 4,426 more rows]

## Sheet: Table_S6
featureid	mean	std	0.05	0.5	0.95	tstat	pvalue
[truncated: 47,992 more rows]

## Sheet: Table_S7
featureid	mean	std	0.05	0.5	0.95	tstat	pvalue
[truncated: 1,575 more rows]

## Sheet: Table_S8
Cohort type	Variable	Df	SumsOfSqs	MeanSqs	F.Model	R2	Pr(>F)
[truncated: 9 more rows]

[truncated: 8 more sheets: Table_S9, Table_S10, Table_S11, Table_S12, Table_S13, Table_S14, Table_S15, Table_S16]
